# Supplementary material for: An Analysis of Combined Molecular Weight and Hydrophobicity Similarity between the Amino Acid Sequences of Spike Protein Receptor Binding Domains of Betacoronaviruses and Functionally Similar Sequences from Other Virus Families
Source: Microorganisms. 2024 Oct 5;12(10):2021. doi: 10.3390/microorganisms12102021 (PMC11510113; doi:10.3390/microorganisms12102021)
Supplement: Supplementary file 1 [file microorganisms-12-02021-s001.zip]

Archive with 2 entries (2 files):
- microorganisms-3213286-Supplementary Figures S1-S15.pdf
- microorganisms-3213286-Supplementary File S1.xlsx
