# Supplementary material for: An Analysis of Combined Molecular Weight and Hydrophobicity Similarity between the Amino Acid Sequences of Spike Protein Receptor Binding Domains of Betacoronaviruses and Functionally Similar Sequences from Other Virus Families
Source: Microorganisms. 2024 Oct 5;12(10):2021. doi: 10.3390/microorganisms12102021 (PMC11510113; doi:10.3390/microorganisms12102021)
Supplement: Supplementary file 1 [file microorganisms-12-02021-s001.zip › microorganisms-3213286-Supplementary File S1.xlsx]

## Sheet: BtCoV Spike RBD
Betacoronavirus Spike Protein RBD Sequences
P0DTC2_SARSCoV2
P59594_SARSCoV
A0A6B9WHD3_BtCoV/RaTG13
A0A6G9KP06_PCoV_GXP2V
A0A6G6A331_PCoV_GXP5E
A0A6G6A2Q2_PCoV_GXP4L
A0A6G6A1M4_PCoV_GXP5L
A0A6G6A2R8_PCoV_GXP1E
A0A6M3G9R1_PCoV_GD_MP789
A0A0U2IWM2_BtCoV/WIV16
A0A4Y6GL47_BtCoV/YN2018B
A0A2D1PXA9_BtCoV/Rs4231
A0A2D1PX97_BtCoV/Rs4874
U5WLK5_BtCoV/RsSHC014
U5WHZ7_BtCoV/Rs3367
A0A2D1PXC0_BtCoV/Rs7327
A0A2D1PXD5_BtCoV/Rs9401
U5WI05_BtCoV/WIV1
A0A2D1PX29_BtCoV/Rs4084
E0XIZ3_BtCoV/BM4831/BGR/2008
A3EX94_BtCoV/HKU4/2004
A3EXD0_BtCoV/HKU5/2004
Q0Q4F2_BtCoV/133/2005
S4X422_BtCoV/HKU5/2004
Q0Q4F7_BtCoV/A434/2005
A0A0U1WHM0_BtCoV/GD2013
U5NJG5_BtCoV/Neoromicia/PMLPHE1/RSA/2011
A0A2I4R888_BtCoV/HKU25
A0A1Z1W230_BtCoV/160081
A3EXF7_BtCoV/HKU55
A0A166ZLN4_BtCoV/JPDB144
A0A1Z1W227_BtCoV/160079
A0A2I4R8V9_BtCoV/HKU25
A0A1W6ASU7_BtCoV/PREDICT/PDF2180
S4WYD6_BtCoV/HKU4/2004
A0A0A0Q7F3_MERSCoV
S4WWS3_BtCoV/HKU5/2004
A3EXA3_BtCoV/HKU42
A0A2R4KP86_BtMERSrCoV/NL13845
S4WYD2_BtCoV/HKU4/2004
A3EXD9_BtCoV/HKU52
S4WZQ1_BtCoV/HKU4/2004
S4WWQ3_BtCoV/HKU4/2004
A3EXB2_BtCoV/HKU43
A0A0U1WJZ6_BtCoV/GX2012
A3EXE8_BtCoV/HKU53
A0A2R4KP93_BtMERSrCoV/NL140422
A0A2I6PIX8_BtCoV//P.khulii/Italy/20664563/2011
A0A5H2WTJ3_BtCoV/VsCoV1
A0A1Z1W244_BtCoV/161028
A3EXC1_BtCoV/HKU44

## Sheet: ArtV GP2
Arterivirus GP2 Sequences
A0MD30_PorArtV_GP2
P28992_EqArtV_GP2
Q04566_PorArtV_GP2
A0A024CHD1_PorArtV_GP2
A0A024CIE7_PorArtV_GP2
A0A059VKY8_PorArtV_GP2
A0A060CM97_SimArtV_GP2
A0A068LA39_PorArtV_GP2
A0A068Q725_PorArtV_GP2
A0A068Q760_PorArtV_GP2
A0A068Q7I8_PorArtV_GP2
A0A068Q7N9_PorArtV_GP2
A0A068Q824_PorArtV_GP2
A0A077DEJ9_PorArtV_GP2
A0A089G075_PorArtV_GP2
A0A096ZNS0_PorArtV_GP2
A0A097C2P8_PorArtV_GP2
A0A097SRN2_PorArtV_GP2
A0A0A0R3Y2_PorArtV_GP2
A0A0A7HRZ6_PorArtV_GP2
A0A0B5JWP0_MurArtV_GP2
A0A0F6PAW8_PorArtV_GP2
A0A0F7R185_PorArtV_GP2
A0A0G3FKJ1_PorArtV_GP2
A0A0K0N4H9_PorArtV_GP2
A0A0K0N4Q6_PorArtV_GP2
A0A0K1P4L1_PorArtV_GP2
A0A0K2BLW7_PorArtV_GP2
A0A0M4AI27_PorArtV_GP2
A0A0M4AW45_PorArtV_GP2
A0A0M4AWH2_PorArtV_GP2
A0A0M4J8A6_PorArtV_GP2
A0A0M4J8N6_PorArtV_GP2
A0A0M4J8U4_PorArtV_GP2
A0A0M4J9A0_PorArtV_GP2
A0A0M4J9K5_PorArtV_GP2
A0A0M4J9P8_PorArtV_GP2
A0A0M4JH26_PorArtV_GP2
A0A0M4JHI6_PorArtV_GP2
A0A0M4JHJ9_PorArtV_GP2
A0A0M4JHL2_PorArtV_GP2
A0A0M4JLC1_PorArtV_GP2
A0A0M4JQT3_PorArtV_GP2
A0A0M4K1Y9_PorArtV_GP2
A0A0M4K242_PorArtV_GP2
A0A0M4K2I7_PorArtV_GP2
A0A0M4K430_PorArtV_GP2
A0A0M5K9T7_PorArtV_GP2
A0A0M5K9T9_PorArtV_GP2
A0A0M5K9Z0_PorArtV_GP2
A0A0M5KEG1_PorArtV_GP2
A0A0M5KEI7_PorArtV_GP2
A0A0M5KGJ8_PorArtV_GP2
A0A0M5KJ36_PorArtV_GP2
A0A0M5KJA0_PorArtV_GP2
A0A0N9LM34_PorArtV_GP2
A0A0S2MSP3_PorArtV_GP2
A0A0U2HP50_MurArtV_GP2
A0A0U2TYT4_PorArtV_GP2
A0A0X8DRN2_PorArtV_GP2
A0A140FX54_PorArtV_GP2
A0A140GJK5_PorArtV_GP2
A0A140GUH4_PorArtV_GP2
A0A173GVS2_PorArtV_GP2
A0A173GVS8_PorArtV_GP2
A0A173GVV6_PorArtV_GP2
A0A173GVX1_PorArtV_GP2
A0A173GVY2_PorArtV_GP2
A0A173GW00_PorArtV_GP2
A0A1B0REL1_PorArtV_GP2
A0A1B0Z8N1_PorArtV_GP2
A0A1B0Z8R2_PorArtV_GP2
A0A1B0Z8S3_PorArtV_GP2
A0A1B0Z8T4_PorArtV_GP2
A0A1B0Z8V9_PorArtV_GP2
A0A1B0Z8W1_PorArtV_GP2
A0A1B0Z8W4_PorArtV_GP2
A0A1B0Z8W5_PorArtV_GP2
A0A1B0Z8Y9_PorArtV_GP2
A0A1B0Z8Z5_PorArtV_GP2
A0A1B0Z8Z7_PorArtV_GP2
A0A1B0Z926_PorArtV_GP2
A0A1B0Z963_PorArtV_GP2
A0A1B0Z966_PorArtV_GP2
A0A1B0Z985_PorArtV_GP2
A0A1B0Z996_PorArtV_GP2
A0A1B0Z9A7_PorArtV_GP2
A0A1B0Z9A8_PorArtV_GP2
A0A1B0Z9A9_PorArtV_GP2
A0A1B0Z9D6_PorArtV_GP2
A0A1B0Z9F0_PorArtV_GP2
A0A1B0Z9F6_PorArtV_GP2
A0A1B0Z9H2_PorArtV_GP2
A0A1B0Z9H5_PorArtV_GP2
A0A1B0Z9H6_PorArtV_GP2
A0A1B0Z9H7_PorArtV_GP2
A0A1B0Z9K2_PorArtV_GP2
A0A1B0Z9M9_PorArtV_GP2
A0A1B0Z9N9_PorArtV_GP2
A0A1B0Z9R9_PorArtV_GP2
A0A1B0Z9S0_PorArtV_GP2
A0A1B0Z9V7_PorArtV_GP2
A0A1B0Z9W2_PorArtV_GP2
A0A1B0Z9W3_PorArtV_GP2
A0A1B0Z9X5_PorArtV_GP2
A0A1B0Z9Z1_PorArtV_GP2
A0A1D8RG98_PorArtV_GP2
A0A1D8RGB5_PorArtV_GP2
A0A1J0M1K2_PorArtV_GP2
A0A1L2BXS2_PorArtV_GP2
A0A1L2BXS8_PorArtV_GP2
A0A1L2BXU0_PorArtV_GP2
A0A1L2BXU4_PorArtV_GP2
A0A1L2BXV6_PorArtV_GP2
A0A1L2BXW3_PorArtV_GP2
A0A1L2BXW4_PorArtV_GP2
A0A1L2BXZ7_PorArtV_GP2
A0A1L3H030_PorArtV_GP2
A0A1L3H045_PorArtV_GP2
A0A1L5YNQ5_UnkArtV_GP2
A0A1L5YNT3_UnkArtV_GP2
A0A1L5YPL3_SimArtV_GP2
A0A1L6Z3P0_MurArtV_GP2
A0A1S5YDP6_PorArtV_GP2
A0A1S5YDP9_PorArtV_GP2
A0A1S5YDQ7_PorArtV_GP2
A0A1S5YDQ8_PorArtV_GP2
A0A1S5YE42_PorArtV_GP2
A0A1S5YE43_PorArtV_GP2
A0A1S5YE44_PorArtV_GP2
A0A1S5YE45_PorArtV_GP2
A0A1S5YE85_PorArtV_GP2
A0A1S5YEB3_PorArtV_GP2
A0A1S6QWI7_PorArtV_GP2
A0A1S6QWJ2_PorArtV_GP2
A0A1S6QWL9_PorArtV_GP2
A0A1S6QWQ9_PorArtV_GP2
A0A1S6QWR7_PorArtV_GP2
A0A1S6QWS5_PorArtV_GP2
A0A1S6QWT4_PorArtV_GP2
A0A1S6QWU6_PorArtV_GP2
A0A1S6QWV6_PorArtV_GP2
A0A1S6QWX1_PorArtV_GP2
A0A1S6QWX4_PorArtV_GP2
A0A1S6QWZ2_PorArtV_GP2
A0A1S6QX12_PorArtV_GP2
A0A1S6QX25_PorArtV_GP2
A0A1S6QX29_PorArtV_GP2
A0A1S6QX42_PorArtV_GP2
A0A1S6QX49_PorArtV_GP2
A0A1S6QX57_PorArtV_GP2
A0A1S6QX68_PorArtV_GP2
A0A1S6QX87_PorArtV_GP2
A0A1S6QX96_PorArtV_GP2
A0A1S6QX98_PorArtV_GP2
A0A1S6QXC3_PorArtV_GP2
A0A1S6QXD5_PorArtV_GP2
A0A1S6QXE8_PorArtV_GP2
A0A1S6QXF1_PorArtV_GP2
A0A1S6QXF8_PorArtV_GP2
A0A1S6QXG9_PorArtV_GP2
A0A1S6QXH6_PorArtV_GP2
A0A1S6QXJ2_PorArtV_GP2
A0A1S6QXP0_PorArtV_GP2
A0A1S6QXQ1_PorArtV_GP2
A0A1S6QXQ4_PorArtV_GP2
A0A1S6QXR4_PorArtV_GP2
A0A1S6QXS2_PorArtV_GP2
A0A1S6QXS4_PorArtV_GP2
A0A1S6QXS9_PorArtV_GP2
A0A1S6QXT4_PorArtV_GP2
A0A1S6QXU8_PorArtV_GP2
A0A1S6QXV4_PorArtV_GP2
A0A1S6QXZ2_PorArtV_GP2
A0A1S6QY10_PorArtV_GP2
A0A1S6QY19_PorArtV_GP2
A0A1S6QY66_PorArtV_GP2
A0A1S6QY70_PorArtV_GP2
A0A1S6QY81_PorArtV_GP2
A0A1S6QY87_PorArtV_GP2
A0A1S6QY96_PorArtV_GP2
A0A1S6QYA0_PorArtV_GP2
A0A1S6QYA3_PorArtV_GP2
A0A1S6QYA7_PorArtV_GP2
A0A1S6QYD9_PorArtV_GP2
A0A1S6QYE2_PorArtV_GP2
A0A1S6QYE7_PorArtV_GP2
A0A1S6QYE9_PorArtV_GP2
A0A1S6QYK6_PorArtV_GP2
A0A1S6QYM8_PorArtV_GP2
A0A1S6QYN7_PorArtV_GP2
A0A1S6QYN8_PorArtV_GP2
A0A1S6QYP8_PorArtV_GP2
A0A1S6QYQ2_PorArtV_GP2
A0A1S6QYQ9_PorArtV_GP2
A0A1S6QYR7_PorArtV_GP2
A0A1S6QYS5_PorArtV_GP2
A0A1S6QYS7_PorArtV_GP2
A0A1S6QYT0_PorArtV_GP2
A0A1S6QYT8_PorArtV_GP2
A0A1S6QYU7_PorArtV_GP2
A0A1S6QYU9_PorArtV_GP2
A0A1S6QYV4_PorArtV_GP2
A0A1S6QYV6_PorArtV_GP2
A0A1S6QYY1_PorArtV_GP2
A0A1S6QYY2_PorArtV_GP2
A0A1S6QYY8_PorArtV_GP2
A0A1S6QYZ6_PorArtV_GP2
A0A1S6QZ03_PorArtV_GP2
A0A1S6QZ08_PorArtV_GP2
A0A1S6QZ19_PorArtV_GP2
A0A1S6QZ21_PorArtV_GP2
A0A1S6QZ28_PorArtV_GP2
A0A1S6QZ48_PorArtV_GP2
A0A1S6QZ66_PorArtV_GP2
A0A1S6QZ72_PorArtV_GP2
A0A1S6QZ78_PorArtV_GP2
A0A1S6QZ90_PorArtV_GP2
A0A1S6QZC1_PorArtV_GP2
A0A1V0CIL2_PorArtV_GP2
A0A1V0CPJ7_PorArtV_GP2
A0A1W5WZS1_PorArtV_GP2
A0A1W5WZU1_PorArtV_GP2
A0A1W5WZU5_PorArtV_GP2
A0A1W5WZW8_PorArtV_GP2
A0A1W5WZX0_PorArtV_GP2
A0A1W5X007_PorArtV_GP2
A0A1W5X008_PorArtV_GP2
A0A1W5X017_PorArtV_GP2
A0A1W5X047_PorArtV_GP2
A0A1W5X050_PorArtV_GP2
A0A1W5X052_PorArtV_GP2
A0A1W5X059_PorArtV_GP2
A0A1W5X089_PorArtV_GP2
A0A1W5X0C5_PorArtV_GP2
A0A1W6NWF2_PorArtV_GP2
A0A1W6P3Z1_PorArtV_GP2
A0A1Z2RX65_UnkArtV_GP2
A0A1Z2RX73_UnkArtV_GP2
A0A220T1Y3_PorArtV_GP2
A0A221C6B6_PorArtV_GP2
A0A221KQ03_PorArtV_GP2
A0A221KQ04_PorArtV_GP2
A0A291HGU9_PorArtV_GP2
A0A291HGX1_PorArtV_GP2
A0A2D3FB78_PorArtV_GP2
A0A2D3FB90_PorArtV_GP2
A0A2D3FB93_PorArtV_GP2
A0A2D3FB99_PorArtV_GP2
A0A2D3FBB2_PorArtV_GP2
A0A2H4MWQ0_UnkArtV_GP2
A0A2H4MX20_UnkArtV_GP2
A0A2H4MZT4_UnkArtV_GP2
A0A2L0WS27_PorArtV_GP2
A0A2P0NDV4_PorArtV_GP2
A0A2P1GJB7_UnkArtV_GP2
A0A2S0SZ56_UnkArtV_GP2
A0A2S1ZDF6_PorArtV_GP2
A0A2Z4EEU8_PorArtV_GP2
A0A2Z4EFY2_PorArtV_GP2
A0A345AH42_PorArtV_GP2
A0A345AH50_PorArtV_GP2
A0A345ANI0_PorArtV_GP2
A0A345ANI8_PorArtV_GP2
A0A345ANK4_PorArtV_GP2
A0A345F0T1_PorArtV_GP2
A0A385FQ68_PorArtV_GP2
A0A385FQ87_PorArtV_GP2
A0A385FQA7_PorArtV_GP2
A0A386JTE1_PorArtV_GP2
A0A386TK50_PorArtV_GP2
A0A386TK74_PorArtV_GP2
A0A386TL16_PorArtV_GP2
A0A3G1HUX1_PorArtV_GP2
A0A411E535_PorArtV_GP2
A0A411KY87_PorArtV_GP2
A0A411KYA2_PorArtV_GP2
A0A411KYF1_PorArtV_GP2
A0A411KYF9_PorArtV_GP2
A0A411KYH1_PorArtV_GP2
A0A455LHY2_EqArtV_GP2
A0A455LI13_EqArtV_GP2
A0A455LIM2_EqArtV_GP2
A0A455LIM8_EqArtV_GP2
A0A455LJ23_EqArtV_GP2
A0A482F5N2_PorArtV_GP2
A0A4Y5R1P8_PorArtV_GP2
A0A4Y5R235_PorArtV_GP2
A0A4Y5R2F2_PorArtV_GP2
A0A4Y5R3I4_PorArtV_GP2
A0A4Y5RVA4_PorArtV_GP2
A0A4Y5T791_PorArtV_GP2
A0A513WY92_PorArtV_GP2
A0A515EIW7_PorArtV_GP2
A0A515EIY5_PorArtV_GP2
A0A5A4M3Y7_EqArtV_GP2
A0A648N567_PorArtV_GP2
A0A648N5C4_PorArtV_GP2
A0A648N5I1_PorArtV_GP2
A0A648N7C9_PorArtV_GP2
A0A648N7H3_PorArtV_GP2
A0A648N7I9_PorArtV_GP2
A0A648N7K4_PorArtV_GP2
A0A648N7N3_PorArtV_GP2
A0A648N7P6_PorArtV_GP2
A0A648N7Q6_PorArtV_GP2
A0A648N7Q8_PorArtV_GP2
A0A648N7R9_PorArtV_GP2
A0A648N7T6_PorArtV_GP2
A0A648N7Y0_PorArtV_GP2
A0A648N7Z7_PorArtV_GP2
A0A648N805_PorArtV_GP2
A0A648N880_PorArtV_GP2
A0A648N894_PorArtV_GP2
A0A650DI88_PorArtV_GP2
A0A650DI91_PorArtV_GP2
A0A654JM89_PorArtV_GP2
A0A654JM97_PorArtV_GP2
A0A654JMB6_PorArtV_GP2
A0A654JMC4_PorArtV_GP2
A0A654JMD5_PorArtV_GP2
A0A654JME3_PorArtV_GP2
A0A654JMF1_PorArtV_GP2
A0A6B9I3J6_PorArtV_GP2
A0A6B9KCI7_PorArtV_GP2
A0A6B9KCL7_PorArtV_GP2
A0A6B9KCM0_PorArtV_GP2
A0A6B9KCM2_PorArtV_GP2
A0A6B9KHP0_PorArtV_GP2
A0A6B9KJK0_PorArtV_GP2
A0A6G7NPE0_PorArtV_GP2
A0A6G7NPF3_PorArtV_GP2
A0A6G7NPG2_PorArtV_GP2
A0A6G7NPH2_PorArtV_GP2
A0A6G7NPI2_PorArtV_GP2
A0A6G7NPJ1_PorArtV_GP2
A0A6G7NPJ2_PorArtV_GP2
A0A6G7NPK1_PorArtV_GP2
A0A6G7NPK2_PorArtV_GP2
A0A6G7NPL1_PorArtV_GP2
A0A6G7NPL2_PorArtV_GP2
A0A6G7NPM0_PorArtV_GP2
A0A6G7NPM2_PorArtV_GP2
A0A6G7NPN0_PorArtV_GP2
A0A6G7NPN2_PorArtV_GP2
A0A6G7NPP0_PorArtV_GP2
A0A6G7NPP2_PorArtV_GP2
A0A6G7NPP9_PorArtV_GP2
A0A6G7NPQ1_PorArtV_GP2
A0A6G7NPQ9_PorArtV_GP2
A0A6G7NPR2_PorArtV_GP2
A0A6G7NPS0_PorArtV_GP2
A0A6G7NPS2_PorArtV_GP2
A0A6G7NPS9_PorArtV_GP2
A0A6G7NPT1_PorArtV_GP2
A0A6G7NPT9_PorArtV_GP2
A0A6G7NPV1_PorArtV_GP2
A0A6G7NPW1_PorArtV_GP2
A0A6G7NPX1_PorArtV_GP2
A0A6G7NPY0_PorArtV_GP2
A0A6G8QUB5_PorArtV_GP2
A0A6G8QUD4_PorArtV_GP2
A0A6G9KGP9_PorArtV_GP2
A0A6H0W9H9_PorArtV_GP2
A0A6M3Q8R5_UnkArtV_GP2
A0A6M3Q945_UnkArtV_GP2
A0A6M3QB94_UnkArtV_GP2
A0A6M3QBF1_UnkArtV_GP2
A0A6M3QCU3_UnkArtV_GP2
A0A6M3YBM9_PorArtV_GP2
A0A6M4EHK6_PorArtV_GP2
A0A6N0C375_PorArtV_GP2
A0A6N0CBY0_PorArtV_GP2
A0A6S6Q638_PorArtV_GP2
A0A7D6LM14_PorArtV_GP2
A0A7D7CYB9_PorArtV_GP2
A0A7D7H834_PorArtV_GP2
A0A7G5AXI5_PorArtV_GP2
A0A7G8YXJ7_PorArtV_GP2
A0A7G8YXK7_PorArtV_GP2
A0A7G8YXL7_PorArtV_GP2
A0A7G8YXM7_PorArtV_GP2
A0A7G8YXN7_PorArtV_GP2
A0A7G8YXR7_PorArtV_GP2
A0A7G8YXT7_PorArtV_GP2
A0A7G8YXU7_PorArtV_GP2
A0A7G8YXW7_PorArtV_GP2
A0A7G8YXY7_PorArtV_GP2
A0A7G8YXZ7_PorArtV_GP2
A0A7G8YY27_PorArtV_GP2
A0A7G8YY57_PorArtV_GP2
A0A7G8YY77_PorArtV_GP2
A0A7G8YY87_PorArtV_GP2
A0A7G8YYA7_PorArtV_GP2
A0A7G8YYB8_PorArtV_GP2
A0A7G8YYC8_PorArtV_GP2
A0A7G8YYD7_PorArtV_GP2
A0A7G8YYE7_PorArtV_GP2
A0A7G8YYG7_PorArtV_GP2
A0A7G8YYH7_PorArtV_GP2
A0A7G8YYI7_PorArtV_GP2
A0A7G8YYJ7_PorArtV_GP2
A0A7G8YYK7_PorArtV_GP2
A0A7G8YYL7_PorArtV_GP2
A0A7G8YYM8_PorArtV_GP2
A0A7G8YYN7_PorArtV_GP2
A0A7G8YYQ7_PorArtV_GP2
A0A7G8YYR7_PorArtV_GP2
A0A7G8YYS7_PorArtV_GP2
A0A7G8YYT7_PorArtV_GP2
A0A7G8YYV7_PorArtV_GP2
A0A7G8YYW7_PorArtV_GP2
A0A7G8YYX7_PorArtV_GP2
A0A7G8YYY7_PorArtV_GP2
A0A7G8YZ08_PorArtV_GP2
A0A7G8YZ17_PorArtV_GP2
A0A7G8YZ27_PorArtV_GP2
A0A7G8YZ37_PorArtV_GP2
A0A7G8YZ47_PorArtV_GP2
A0A7G8YZ58_PorArtV_GP2
A0A7G8YZ67_PorArtV_GP2
A0A7G8YZ78_PorArtV_GP2
A0A7G8YZ87_PorArtV_GP2
A0A7G8YZ97_PorArtV_GP2
A0A7G8YZB7_PorArtV_GP2
A0A7G8YZC7_PorArtV_GP2
A0A7G8YZD7_PorArtV_GP2
A0A7G8YZE7_PorArtV_GP2
A0A7G8YZH7_PorArtV_GP2
A0A7G8YZI7_PorArtV_GP2
A0A7G8YZL7_PorArtV_GP2
A0A7G8YZM7_PorArtV_GP2
A0A7G8YZN7_PorArtV_GP2
A0A7G8YZP7_PorArtV_GP2
A0A7G8YZQ7_PorArtV_GP2
A0A7G8YZR7_PorArtV_GP2
A0A7G8YZS7_PorArtV_GP2
A0A7G8YZT7_PorArtV_GP2
A0A7G8YZU7_PorArtV_GP2
A0A7G8YZV7_PorArtV_GP2
A0A7G8YZY7_PorArtV_GP2
A0A7G8YZZ7_PorArtV_GP2
A0A7G8Z007_PorArtV_GP2
A0A7G8Z017_PorArtV_GP2
A0A7G8Z047_PorArtV_GP2
A0A7G8Z057_PorArtV_GP2
A0A7H1MG20_PorArtV_GP2
A0A7S7C4G3_PorArtV_GP2
A0A7S7YGV0_PorArtV_GP2
A0A7S7YGX4_PorArtV_GP2
A0A7S7YH05_PorArtV_GP2
A0A7S7YH15_PorArtV_GP2
A0A7S7YHI7_PorArtV_GP2
A0A7S8BE44_PorArtV_GP2
A0A7S8BEH1_PorArtV_GP2
A0A7S8BEN3_PorArtV_GP2
A0A7T0IGT0_PorArtV_GP2
A0A7T0PPD8_PorArtV_GP2
A0A7T1JPJ4_PorArtV_GP2
A0A7U0LZ12_PorArtV_GP2
A0A856Z715_PorArtV_GP2
A0A856Z732_PorArtV_GP2
A0A856Z736_PorArtV_GP2
A0A856Z743_PorArtV_GP2
A0A877PY23_PorArtV_GP2
A0A889G2Y6_PorArtV_GP2
A0A891IWI2_UnkArtV_GP2
A0A8F0WP74_PorArtV_GP2
A0A8F0WPA8_PorArtV_GP2
A0A8F0WPB1_PorArtV_GP2
A0A8F0WPC0_PorArtV_GP2
A0A8F0WQ35_PorArtV_GP2
A0A8F1BBB0_PorArtV_GP2
A0A8F1BC78_PorArtV_GP2
A0A8F5H6H8_PorArtV_GP2
A0A8F9SEC3_UnkArtV_GP2
A0A8F9SFQ0_UnkArtV_GP2
A0A8F9SFR4_UnkArtV_GP2
A0A8F9WUY8_UnkArtV_GP2
A0T1M9_PorArtV_GP2
A1YZP9_PorArtV_GP2
A4URN0_PorArtV_GP2
A4URP5_PorArtV_GP2
A4UTR2_PorArtV_GP2
A6NA56_PorArtV_GP2
A7U861_PorArtV_GP2
A7UP19_PorArtV_GP2
A7XZU2_PorArtV_GP2
A7Y1C5_PorArtV_GP2
A8VII5_PorArtV_GP2
A8VIK7_PorArtV_GP2
A8W1Z9_PorArtV_GP2
B2KX78_PorArtV_GP2
B2ZAB6_PorArtV_GP2
B2ZFM2_PorArtV_GP2
B3IUB7_PorArtV_GP2
B5A8M2_PorArtV_GP2
B5APC0_PorArtV_GP2
B5APC8_PorArtV_GP2
B5AYH9_PorArtV_GP2
B5AYI7_PorArtV_GP2
B5AYK3_PorArtV_GP2
B5AYL1_PorArtV_GP2
B5AYL9_PorArtV_GP2
B5AYN5_PorArtV_GP2
B5AYQ9_PorArtV_GP2
B5AYS5_PorArtV_GP2
B5L2W9_EqArtV_GP2
B5LAE2_EqArtV_GP2
B5LAF1_EqArtV_GP2
B5LAG0_EqArtV_GP2
B6V9T2_PorArtV_GP2
B6VGV3_PorArtV_GP2
B6VGW1_PorArtV_GP2
B6VGY8_PorArtV_GP2
B7SCL1_EqArtV_GP2
B8XA34_PorArtV_GP2
B8YI80_PorArtV_GP2
C1JDT5_PorArtV_GP2
C1JDV1_PorArtV_GP2
C1JDV9_PorArtV_GP2
C1JDW7_PorArtV_GP2
C3VUY1_PorArtV_GP2
C4P6X6_PorArtV_GP2
C4PI32_PorArtV_GP2
C7EZA7_PorArtV_GP2
C9E445_PorArtV_GP2
C9EGU9_PorArtV_GP2
D0EMA7_PorArtV_GP2
D0UVP0_PorArtV_GP2
D2JYJ8_PorArtV_GP2
D2JZV3_PorArtV_GP2
D2XQ67_PorArtV_GP2
D2XQ75_PorArtV_GP2
D2XQ91_PorArtV_GP2
D2XZ50_PorArtV_GP2
D2Y5W1_PorArtV_GP2
D3YH17_PorArtV_GP2
D5FL34_PorArtV_GP2
D6P3E8_PorArtV_GP2
D6P3F4_PorArtV_GP2
D6P3G0_PorArtV_GP2
D6QY32_PorArtV_GP2
D7P3W9_EqArtV_GP2
D7P3X8_EqArtV_GP2
D7P3Y7_EqArtV_GP2
D7P405_EqArtV_GP2
D7P423_EqArtV_GP2
D7P432_EqArtV_GP2
D7P441_EqArtV_GP2
D7P477_EqArtV_GP2
D7P486_EqArtV_GP2
D7P4A4_EqArtV_GP2
D7P4H4_EqArtV_GP2
D7P4I8_EqArtV_GP2
D7P4K2_EqArtV_GP2
D7P4X1_EqArtV_GP2
D7P4X8_EqArtV_GP2
D7P569_EqArtV_GP2
D7P583_EqArtV_GP2
D7P597_EqArtV_GP2
D7P5A4_EqArtV_GP2
D7P5D2_EqArtV_GP2
D9ZZY4_PorArtV_GP2
D9ZZZ2_PorArtV_GP2
E0A000_PorArtV_GP2
F1CJN7_PorArtV_GP2
F1CLN3_PorArtV_GP2
F2YL88_PorArtV_GP2
F2YRN0_PorArtV_GP2
F5BD18_UnkArtV_GP2
F8QMC1_PorArtV_GP2
F8QMC7_PorArtV_GP2
G0ZF58_PorArtV_GP2
G0ZF66_PorArtV_GP2
G0ZF74_PorArtV_GP2
G0ZF82_PorArtV_GP2
G0ZF90_PorArtV_GP2
G0ZF98_PorArtV_GP2
G0ZFB4_PorArtV_GP2
G0ZFC2_PorArtV_GP2
G0ZFD0_PorArtV_GP2
G0ZFE6_PorArtV_GP2
G1CF22_PorArtV_GP2
G3G8N8_PorArtV_GP2
G9FTR2_EqArtV_GP2
G9FTS1_EqArtV_GP2
G9FTT0_EqArtV_GP2
G9FTT9_EqArtV_GP2
G9FTU8_EqArtV_GP2
G9G8I1_PorArtV_GP2
H2BCZ8_PorArtV_GP2
H2BCZ9_PorArtV_GP2
H2DLV7_PorArtV_GP2
H6VR82_PorArtV_GP2
H9TU44_PorArtV_GP2
H9TU52_PorArtV_GP2
I2BJM0_PorArtV_GP2
I2E4U9_PorArtV_GP2
I2E4V7_PorArtV_GP2
I3QIL8_PorArtV_GP2
I3QIP2_PorArtV_GP2
I3QIR6_PorArtV_GP2
I3QIS4_PorArtV_GP2
I3QIT2_PorArtV_GP2
I3QIU0_PorArtV_GP2
I3QIY0_PorArtV_GP2
I3QJ12_PorArtV_GP2
I3QJ20_PorArtV_GP2
I3QJ44_PorArtV_GP2
I7A4K1_PorArtV_GP2
I7FGK3_PorArtV_GP2
J9XSE9_PorArtV_GP2
K4MHE2_PorArtV_GP2
K7PRP5_PorArtV_GP2
L0CMF3_PorArtV_GP2
L0CMR9_PorArtV_GP2
L7UR08_EqArtV_GP2
L7UU87_EqArtV_GP2
L7UUD3_EqArtV_GP2
L7UUF9_EqArtV_GP2
L7UVB4_EqArtV_GP2
L7UXS6_EqArtV_GP2
L7UXU6_EqArtV_GP2
M4PTW2_PorArtV_GP2
M4PXF8_PorArtV_GP2
O55475_PorArtV_GP2
O55483_PorArtV_GP2
O55487_PorArtV_GP2
O55699_PorArtV_GP2
P89133_SimArtV_GP2
P89136_SimArtV_GP2
Q06W62_PorArtV_GP2
Q0Q588_PorArtV_GP2
Q1AEN9_PorArtV_GP2
Q1AEP7_PorArtV_GP2
Q1PA35_PorArtV_GP2
Q306F6_PorArtV_GP2
Q5D6B9_PorArtV_GP2
Q5D6H9_PorArtV_GP2
Q66510_EqArtV_GP2
Q6A4Y0_PorArtV_GP2
Q6A4Z8_PorArtV_GP2
Q6A504_PorArtV_GP2
Q6A510_PorArtV_GP2
Q6A516_PorArtV_GP2
Q6A522_PorArtV_GP2
Q6A528_PorArtV_GP2
Q6A534_PorArtV_GP2
Q6A546_PorArtV_GP2
Q6PZP1_PorArtV_GP2
Q6PZP7_PorArtV_GP2
Q6PZQ3_PorArtV_GP2
Q6QDQ9_PorArtV_GP2
Q6SJE6_UnkArtV_GP2
Q6TCI7_PorArtV_GP2
Q6TLA5_PorArtV_GP2
Q6TLB2_PorArtV_GP2
Q6TLB9_PorArtV_GP2
Q6UN11_PorArtV_GP2
Q77KS1_PorArtV_GP2
Q77NP4_PorArtV_GP2
Q98VH6_PorArtV_GP2
Q993U9_PorArtV_GP2
Q99BU4_PorArtV_GP2
Q9ENK4_PorArtV_GP2
Q9J7B9_PorArtV_GP2
Q9PZ62_PorArtV_GP2
Q9PZ64_PorArtV_GP2
Q9PZ66_PorArtV_GP2
Q9PZ67_PorArtV_GP2
Q9PZ68_PorArtV_GP2
Q9PZ72_PorArtV_GP2
Q9PZ74_PorArtV_GP2
Q9W9U3_EqArtV_GP2
Q9WBQ5_PorArtV_GP2
Q9WBQ9_PorArtV_GP2
Q9WGE1_PorArtV_GP2
Q9WHG8_PorArtV_GP2
S4TCM5_PorArtV_GP2
S4TD91_PorArtV_GP2
S4U953_PorArtV_GP2
S4UAF0_PorArtV_GP2
S4UAH2_PorArtV_GP2
S4UB28_PorArtV_GP2
S4UB41_PorArtV_GP2
S4UB54_PorArtV_GP2
S4UDR8_PorArtV_GP2
S4UDW4_PorArtV_GP2
S4UFE3_PorArtV_GP2
S4UFF7_PorArtV_GP2
T1T6B9_PorArtV_GP2
V5JCY7_PorArtV_GP2
W8R4W5_PorArtV_GP2
X5BIU6_PorArtV_GP2
X5D6H5_PorArtV_GP2
X5DBC0_PorArtV_GP2
X5HS10_PorArtV_GP2

## Sheet: ArtV GP3
Arterivirus GP3 Sequences
P28993_EqArtV_GP3
A0MD32_PorArtV_GP3
Q04567_PorArtV_GP3
A0A024CHP9_PorArtV_GP3
A0A024CJL4_PorArtV_GP3
A0A059ULP6_PorArtV_GP3
A0A059ULQ7_PorArtV_GP3
A0A059ULR3_PorArtV_GP3
A0A059ULR8_PorArtV_GP3
A0A059VN91_PorArtV_GP3
A0A059VQP2_PorArtV_GP3
A0A068B2A6_PorArtV_GP3
A0A068B2B4_PorArtV_GP3
A0A068CEE6_PorArtV_GP3
A0A068L7A5_PorArtV_GP3
A0A068Q715_PorArtV_GP3
A0A068Q772_PorArtV_GP3
A0A068Q7I2_PorArtV_GP3
A0A068Q7P7_PorArtV_GP3
A0A068Q821_PorArtV_GP3
A0A076MK60_PorArtV_GP3
A0A076MK68_PorArtV_GP3
A0A076MK78_PorArtV_GP3
A0A077DF82_PorArtV_GP3
A0A077EPK0_SimArtV_GP3
A0A077EPM2_SimArtV_GP3
A0A077EPN2_SimArtV_GP3
A0A089FY93_SimArtV_GP3
A0A089FYG4_SimArtV_GP3
A0A089FYJ9_SimArtV_GP3
A0A089G091_SimArtV_GP3
A0A089G0E9_SimArtV_GP3
A0A089G0K9_SimArtV_GP3
A0A089G196_SimArtV_GP3
A0A089G1F1_SimArtV_GP3
A0A089G1W6_SimArtV_GP3
A0A089G216_SimArtV_GP3
A0A089G281_PorArtV_GP3
A0A089H3D7_SimArtV_GP3
A0A089H3J3_SimArtV_GP3
A0A089H3P8_SimArtV_GP3
A0A096ZNR7_PorArtV_GP3
A0A097C2Q8_PorArtV_GP3
A0A097SRN8_PorArtV_GP3
A0A0A0QXS3_PorArtV_GP3
A0A0A1G8P1_SimArtV_GP3
A0A0A7HRT3_PorArtV_GP3
A0A0A7HVG0_PorArtV_GP3
A0A0B5JFR5_MurArtV_GP3
A0A0B6CFJ1_UnkArtV_GP3
A0A0E3JIE1_PorArtV_GP3
A0A0F6PBB7_PorArtV_GP3
A0A0F7R040_PorArtV_GP3
A0A0G2UH73_UnkArtV_GP3
A0A0G2UH83_UnkArtV_GP3
A0A0G2UH95_UnkArtV_GP3
A0A0G3FE70_PorArtV_GP3
A0A0K0N3Z4_PorArtV_GP3
A0A0K0VH47_PorArtV_GP3
A0A0K0VJN3_PorArtV_GP3
A0A0K0VJQ0_PorArtV_GP3
A0A0K0VJQ4_PorArtV_GP3
A0A0K0VJS3_PorArtV_GP3
A0A0K0VJS6_PorArtV_GP3
A0A0K0VJT0_PorArtV_GP3
A0A0K0VJU2_PorArtV_GP3
A0A0K0VJU9_PorArtV_GP3
A0A0K0VJV6_PorArtV_GP3
A0A0K0VJW9_PorArtV_GP3
A0A0K0VJY1_PorArtV_GP3
A0A0K0VJY7_PorArtV_GP3
A0A0K0VK01_PorArtV_GP3
A0A0K0VK06_PorArtV_GP3
A0A0K0VK11_PorArtV_GP3
A0A0K0VK21_PorArtV_GP3
A0A0K0VK31_PorArtV_GP3
A0A0K0VK56_PorArtV_GP3
A0A0K0VK65_PorArtV_GP3
A0A0K0VK93_PorArtV_GP3
A0A0K0VK96_PorArtV_GP3
A0A0K0VKA7_PorArtV_GP3
A0A0K0VKD9_PorArtV_GP3
A0A0K0VKE8_PorArtV_GP3
A0A0K0VKF7_PorArtV_GP3
A0A0K0VKG6_PorArtV_GP3
A0A0K0VKH5_PorArtV_GP3
A0A0K1LXN9_PorArtV_GP3
A0A0K1P5N2_PorArtV_GP3
A0A0K2BMA9_PorArtV_GP3
A0A0M4AWJ5_PorArtV_GP3
A0A0M5I5N4_PorArtV_GP3
A0A0N9LRP8_PorArtV_GP3
A0A0U2M2J3_MurArtV_GP3
A0A0U3BIN6_PorArtV_GP3
A0A0U3BRG3_PorArtV_GP3
A0A0U3DVG8_PorArtV_GP3
A0A0X8ARX6_PorArtV_GP3
A0A0X8ARY2_PorArtV_GP3
A0A0X8ASW9_PorArtV_GP3
A0A0Y0H0N6_PorArtV_GP3
A0A109PLS3_PorArtV_GP3
A0A109XBK0_PorArtV_GP3
A0A120HV21_SimArtV_GP3
A0A140FX55_PorArtV_GP3
A0A140GJK7_PorArtV_GP3
A0A140GUH5_PorArtV_GP3
A0A159D6L0_UnkArtV_GP3
A0A159D6Q1_UnkArtV_GP3
A0A159D6Q7_UnkArtV_GP3
A0A159D6U6_UnkArtV_GP3
A0A159D6U9_UnkArtV_GP3
A0A159D6V0_UnkArtV_GP3
A0A159D6Y8_UnkArtV_GP3
A0A159D6Z0_UnkArtV_GP3
A0A159D6Z5_UnkArtV_GP3
A0A159D746_UnkArtV_GP3
A0A159D796_UnkArtV_GP3
A0A159D7F1_UnkArtV_GP3
A0A161CYH9_UnkArtV_GP3
A0A161D2S9_UnkArtV_GP3
A0A161D9K3_UnkArtV_GP3
A0A161I6U7_UnkArtV_GP3
A0A162L8E7_UnkArtV_GP3
A0A162L8J2_UnkArtV_GP3
A0A162L8T1_UnkArtV_GP3
A0A173GVU0_PorArtV_GP3
A0A173GVV1_PorArtV_GP3
A0A173GVV7_PorArtV_GP3
A0A1B0REK6_PorArtV_GP3
A0A1B0Z8M7_PorArtV_GP3
A0A1B0Z8Q6_PorArtV_GP3
A0A1B0Z8R1_PorArtV_GP3
A0A1B0Z8S0_PorArtV_GP3
A0A1B0Z8V5_PorArtV_GP3
A0A1B0Z8Y1_PorArtV_GP3
A0A1B0Z8Z4_PorArtV_GP3
A0A1B0Z917_PorArtV_GP3
A0A1B0Z945_PorArtV_GP3
A0A1B0Z962_PorArtV_GP3
A0A1B0Z964_PorArtV_GP3
A0A1B0Z984_PorArtV_GP3
A0A1B0Z9B0_PorArtV_GP3
A0A1B0Z9B6_PorArtV_GP3
A0A1B0Z9B9_PorArtV_GP3
A0A1B0Z9D1_PorArtV_GP3
A0A1B0Z9F2_PorArtV_GP3
A0A1B0Z9F3_PorArtV_GP3
A0A1B0Z9F9_PorArtV_GP3
A0A1B0Z9I0_PorArtV_GP3
A0A1B0Z9I3_PorArtV_GP3
A0A1B0Z9I7_PorArtV_GP3
A0A1B0Z9J9_PorArtV_GP3
A0A1B0Z9M1_PorArtV_GP3
A0A1B0Z9M6_PorArtV_GP3
A0A1B0Z9Q1_PorArtV_GP3
A0A1B0Z9Q7_PorArtV_GP3
A0A1B0Z9S4_PorArtV_GP3
A0A1B0Z9U4_PorArtV_GP3
A0A1B0Z9W9_PorArtV_GP3
A0A1B0Z9X8_PorArtV_GP3
A0A1B0Z9Z0_PorArtV_GP3
A0A1B0Z9Z6_PorArtV_GP3
A0A1D8RG88_PorArtV_GP3
A0A1D8RGB1_PorArtV_GP3
A0A1J0M1G7_PorArtV_GP3
A0A1L2BXQ4_PorArtV_GP3
A0A1L2BXT0_PorArtV_GP3
A0A1L2BXT9_PorArtV_GP3
A0A1L2BXV3_PorArtV_GP3
A0A1L2BXW2_PorArtV_GP3
A0A1L2BXX5_PorArtV_GP3
A0A1L2BXY2_PorArtV_GP3
A0A1L2BXY7_PorArtV_GP3
A0A1L3H024_PorArtV_GP3
A0A1L3H043_PorArtV_GP3
A0A1L5YNK1_UnkArtV_GP3
A0A1L5YNS1_UnkArtV_GP3
A0A1L5YNV6_UnkArtV_GP3
A0A1L5YPK2_SimArtV_GP3
A0A1L6Z3N8_MurArtV_GP3
A0A1S5YDR2_PorArtV_GP3
A0A1S5YDR3_PorArtV_GP3
A0A1S5YDR6_PorArtV_GP3
A0A1S5YDR7_PorArtV_GP3
A0A1S5YE86_PorArtV_GP3
A0A1S5YEB4_PorArtV_GP3
A0A1S5YEB5_PorArtV_GP3
A0A1S5YEB6_PorArtV_GP3
A0A1S6QWI6_PorArtV_GP3
A0A1S6QWJ3_PorArtV_GP3
A0A1S6QWJ7_PorArtV_GP3
A0A1S6QWK3_PorArtV_GP3
A0A1S6QWL0_PorArtV_GP3
A0A1S6QWL3_PorArtV_GP3
A0A1S6QWM1_PorArtV_GP3
A0A1S6QWN1_PorArtV_GP3
A0A1S6QWP2_PorArtV_GP3
A0A1S6QWP3_PorArtV_GP3
A0A1S6QWS8_PorArtV_GP3
A0A1S6QWT8_PorArtV_GP3
A0A1S6QWU9_PorArtV_GP3
A0A1S6QWX6_PorArtV_GP3
A0A1S6QX02_PorArtV_GP3
A0A1S6QX24_PorArtV_GP3
A0A1S6QX26_PorArtV_GP3
A0A1S6QX32_PorArtV_GP3
A0A1S6QX45_PorArtV_GP3
A0A1S6QX50_PorArtV_GP3
A0A1S6QX62_PorArtV_GP3
A0A1S6QX82_PorArtV_GP3
A0A1S6QX90_PorArtV_GP3
A0A1S6QX93_PorArtV_GP3
A0A1S6QXA6_PorArtV_GP3
A0A1S6QXB8_PorArtV_GP3
A0A1S6QXE2_PorArtV_GP3
A0A1S6QXG7_PorArtV_GP3
A0A1S6QXH7_PorArtV_GP3
A0A1S6QXH9_PorArtV_GP3
A0A1S6QXL6_PorArtV_GP3
A0A1S6QXL7_PorArtV_GP3
A0A1S6QXN7_PorArtV_GP3
A0A1S6QXR7_PorArtV_GP3
A0A1S6QXV3_PorArtV_GP3
A0A1S6QXW4_PorArtV_GP3
A0A1S6QXX0_PorArtV_GP3
A0A1S6QXX4_PorArtV_GP3
A0A1S6QXY6_PorArtV_GP3
A0A1S6QY23_PorArtV_GP3
A0A1S6QY39_PorArtV_GP3
A0A1S6QY53_PorArtV_GP3
A0A1S6QY61_PorArtV_GP3
A0A1S6QY79_PorArtV_GP3
A0A1S6QY91_PorArtV_GP3
A0A1S6QY98_PorArtV_GP3
A0A1S6QYA8_PorArtV_GP3
A0A1S6QYA9_PorArtV_GP3
A0A1S6QYB0_PorArtV_GP3
A0A1S6QYB6_PorArtV_GP3
A0A1S6QYC7_PorArtV_GP3
A0A1S6QYE4_PorArtV_GP3
A0A1S6QYH8_PorArtV_GP3
A0A1S6QYI9_PorArtV_GP3
A0A1S6QYL2_PorArtV_GP3
A0A1S6QYN4_PorArtV_GP3
A0A1S6QYP3_PorArtV_GP3
A0A1S6QYP5_PorArtV_GP3
A0A1S6QYR2_PorArtV_GP3
A0A1S6QYT9_PorArtV_GP3
A0A1S6QYW2_PorArtV_GP3
A0A1S6QYW8_PorArtV_GP3
A0A1S6QYX7_PorArtV_GP3
A0A1S6QZ20_PorArtV_GP3
A0A1S6QZ38_PorArtV_GP3
A0A1S6QZ43_PorArtV_GP3
A0A1S6QZ76_PorArtV_GP3
A0A1S6QZ93_PorArtV_GP3
A0A1S6QZB0_PorArtV_GP3
A0A1S6QZB8_PorArtV_GP3
A0A1S6QZC2_PorArtV_GP3
A0A1S6QZD3_PorArtV_GP3
A0A1V0CIN3_PorArtV_GP3
A0A1V0CPJ0_PorArtV_GP3
A0A1W5WZQ4_PorArtV_GP3
A0A1W5WZR2_PorArtV_GP3
A0A1W5WZS7_PorArtV_GP3
A0A1W5WZT0_PorArtV_GP3
A0A1W5WZU6_PorArtV_GP3
A0A1W5WZV0_PorArtV_GP3
A0A1W5WZV2_PorArtV_GP3
A0A1W5WZW6_PorArtV_GP3
A0A1W5WZX4_PorArtV_GP3
A0A1W5WZX7_PorArtV_GP3
A0A1W5WZY6_PorArtV_GP3
A0A1W5X005_PorArtV_GP3
A0A1W5X011_PorArtV_GP3
A0A1W5X029_PorArtV_GP3
A0A1W5X031_PorArtV_GP3
A0A1W5X048_PorArtV_GP3
A0A1W5X049_PorArtV_GP3
A0A1W5X062_PorArtV_GP3
A0A1W5X064_PorArtV_GP3
A0A1W5X065_PorArtV_GP3
A0A1W5X081_PorArtV_GP3
A0A1W5X092_PorArtV_GP3
A0A1W5X098_PorArtV_GP3
A0A1W6P3G2_PorArtV_GP3
A0A1Z2RX57_UnkArtV_GP3
A0A1Z2RX69_UnkArtV_GP3
A0A220T1Y2_PorArtV_GP3
A0A221C6B2_PorArtV_GP3
A0A2D3FB77_PorArtV_GP3
A0A2D3FB91_PorArtV_GP3
A0A2D3FB92_PorArtV_GP3
A0A2D3FBA2_PorArtV_GP3
A0A2D3FBB3_PorArtV_GP3
A0A2D3HIW7_PorArtV_GP3
A0A2H4MWN8_UnkArtV_GP3
A0A2H4MWQ8_UnkArtV_GP3
A0A2H4MX27_UnkArtV_GP3
A0A2L0WS07_PorArtV_GP3
A0A2P0NDU1_PorArtV_GP3
A0A2P1GJC4_UnkArtV_GP3
A0A2S0SZ62_UnkArtV_GP3
A0A2Z4EDC4_PorArtV_GP3
A0A2Z4EFB1_PorArtV_GP3
A0A344X8G2_PorArtV_GP3
A0A345AH43_PorArtV_GP3
A0A345AI00_PorArtV_GP3
A0A345ANH3_PorArtV_GP3
A0A345ANI1_PorArtV_GP3
A0A345ANI9_PorArtV_GP3
A0A345ANJ7_PorArtV_GP3
A0A345ANK5_PorArtV_GP3
A0A384ZU05_PorArtV_GP3
A0A385FQ74_PorArtV_GP3
A0A385FQ90_PorArtV_GP3
A0A386JTH9_PorArtV_GP3
A0A386TK55_PorArtV_GP3
A0A386TK61_PorArtV_GP3
A0A386TKN9_PorArtV_GP3
A0A3G1HUX0_PorArtV_GP3
A0A3G2VQR5_PorArtV_GP3
A0A3G2VQY8_PorArtV_GP3
A0A3G2VQZ8_PorArtV_GP3
A0A3G2VR08_PorArtV_GP3
A0A3G2VR18_PorArtV_GP3
A0A3G2VR29_PorArtV_GP3
A0A3G2VR37_PorArtV_GP3
A0A3G2VR45_PorArtV_GP3
A0A3G2VR51_PorArtV_GP3
A0A3G2VR61_PorArtV_GP3
A0A3G2VR69_PorArtV_GP3
A0A3G2VR78_PorArtV_GP3
A0A3G2VR86_PorArtV_GP3
A0A3R5WAZ2_SimArtV_GP3
A0A411E5C5_PorArtV_GP3
A0A411KYA8_PorArtV_GP3
A0A411KYC0_PorArtV_GP3
A0A411KYC7_PorArtV_GP3
A0A411KYD9_PorArtV_GP3
A0A411KYE6_PorArtV_GP3
A0A482F5L8_PorArtV_GP3
A0A4Y5R241_PorArtV_GP3
A0A4Y5R262_PorArtV_GP3
A0A4Y5RU79_PorArtV_GP3
A0A4Y5T5W1_PorArtV_GP3
A0A513QGR6_PorArtV_GP3
A0A513WY91_PorArtV_GP3
A0A515EIW6_PorArtV_GP3
A0A515EIX0_PorArtV_GP3
A0A515VFR8_PorArtV_GP3
A0A515VFT3_PorArtV_GP3
A0A515VG04_PorArtV_GP3
A0A565DID4_PorArtV_GP3
A0A565DIF1_PorArtV_GP3
A0A565DIG7_PorArtV_GP3
A0A565DIH5_PorArtV_GP3
A0A565DII3_PorArtV_GP3
A0A5B9A0A6_PorArtV_GP3
A0A5P8NAJ6_PorArtV_GP3
A0A648N577_PorArtV_GP3
A0A648N5D4_PorArtV_GP3
A0A648N5J9_PorArtV_GP3
A0A648N7E3_PorArtV_GP3
A0A648N7G9_PorArtV_GP3
A0A648N7J4_PorArtV_GP3
A0A648N7K5_PorArtV_GP3
A0A648N7Q0_PorArtV_GP3
A0A648N7Q7_PorArtV_GP3
A0A648N7S1_PorArtV_GP3
A0A648N7T3_PorArtV_GP3
A0A648N7T8_PorArtV_GP3
A0A648N7V0_PorArtV_GP3
A0A648N7Z9_PorArtV_GP3
A0A648N812_PorArtV_GP3
A0A648N821_PorArtV_GP3
A0A648N8A4_PorArtV_GP3
A0A648N8A6_PorArtV_GP3
A0A650DIA4_PorArtV_GP3
A0A650DIB0_PorArtV_GP3
A0A654JM76_PorArtV_GP3
A0A654JM87_PorArtV_GP3
A0A654JMA3_PorArtV_GP3
A0A654JMB4_PorArtV_GP3
A0A654JMD0_PorArtV_GP3
A0A654JME1_PorArtV_GP3
A0A654JME9_PorArtV_GP3
A0A6B9I4V5_PorArtV_GP3
A0A6B9KCJ0_PorArtV_GP3
A0A6B9KCL8_PorArtV_GP3
A0A6B9KCM6_PorArtV_GP3
A0A6B9KCR1_PorArtV_GP3
A0A6B9KJ41_PorArtV_GP3
A0A6B9KK79_PorArtV_GP3
A0A6B9KQP9_PorArtV_GP3
A0A6B9KQT1_PorArtV_GP3
A0A6C0WVY9_PorArtV_GP3
A0A6C0WW52_PorArtV_GP3
A0A6C0WW56_PorArtV_GP3
A0A6C0WWR1_PorArtV_GP3
A0A6C0X1Z4_PorArtV_GP3
A0A6C0X203_PorArtV_GP3
A0A6C0X212_PorArtV_GP3
A0A6C0X218_PorArtV_GP3
A0A6C0X233_PorArtV_GP3
A0A6C0X243_PorArtV_GP3
A0A6G6EPA7_PorArtV_GP3
A0A6G6EPB7_PorArtV_GP3
A0A6G7NPP6_PorArtV_GP3
A0A6G7NPQ6_PorArtV_GP3
A0A6G7NPR6_PorArtV_GP3
A0A6G7NPS5_PorArtV_GP3
A0A6G7NPT5_PorArtV_GP3
A0A6G7NPU4_PorArtV_GP3
A0A6G7NPV4_PorArtV_GP3
A0A6G7NPW4_PorArtV_GP3
A0A6G7NPX3_PorArtV_GP3
A0A6G7NPX8_PorArtV_GP3
A0A6G7NPY3_PorArtV_GP3
A0A6G7NPY8_PorArtV_GP3
A0A6G7NPZ2_PorArtV_GP3
A0A6G7NPZ5_PorArtV_GP3
A0A6G7NQ02_PorArtV_GP3
A0A6G7NQ07_PorArtV_GP3
A0A6G7NQ12_PorArtV_GP3
A0A6G7NQ17_PorArtV_GP3
A0A6G7NQ21_PorArtV_GP3
A0A6G7NQ26_PorArtV_GP3
A0A6G7NQ30_PorArtV_GP3
A0A6G7NQ37_PorArtV_GP3
A0A6G7NQ47_PorArtV_GP3
A0A6G7NQ57_PorArtV_GP3
A0A6G7NQ67_PorArtV_GP3
A0A6G7NQ75_PorArtV_GP3
A0A6G7NQ85_PorArtV_GP3
A0A6G7NQ95_PorArtV_GP3
A0A6G7NQA4_PorArtV_GP3
A0A6G7NQB3_PorArtV_GP3
A0A6G8QUC7_PorArtV_GP3
A0A6H0W9F4_PorArtV_GP3
A0A6M4EI71_PorArtV_GP3
A0A6M9BKN6_PorArtV_GP3
A0A6M9BNU3_PorArtV_GP3
A0A6M9BPG9_PorArtV_GP3
A0A6M9BSD6_PorArtV_GP3
A0A6N0C843_PorArtV_GP3
A0A7D4XQD6_PorArtV_GP3
A0A7D4XTA0_PorArtV_GP3
A0A7D4XYD0_PorArtV_GP3
A0A7D6LJI7_PorArtV_GP3
A0A7G5AXI7_PorArtV_GP3
A0A7G8YXJ8_PorArtV_GP3
A0A7G8YXK8_PorArtV_GP3
A0A7G8YXL8_PorArtV_GP3
A0A7G8YXM8_PorArtV_GP3
A0A7G8YXR8_PorArtV_GP3
A0A7G8YXT8_PorArtV_GP3
A0A7G8YXU8_PorArtV_GP3
A0A7G8YXW8_PorArtV_GP3
A0A7G8YXX8_PorArtV_GP3
A0A7G8YXY8_PorArtV_GP3
A0A7G8YY08_PorArtV_GP3
A0A7G8YY18_PorArtV_GP3
A0A7G8YY28_PorArtV_GP3
A0A7G8YY88_PorArtV_GP3
A0A7G8YY98_PorArtV_GP3
A0A7G8YYA8_PorArtV_GP3
A0A7G8YYB7_PorArtV_GP3
A0A7G8YYC7_PorArtV_GP3
A0A7G8YYD8_PorArtV_GP3
A0A7G8YYE8_PorArtV_GP3
A0A7G8YYG8_PorArtV_GP3
A0A7G8YYI8_PorArtV_GP3
A0A7G8YYJ8_PorArtV_GP3
A0A7G8YYL8_PorArtV_GP3
A0A7G8YYM7_PorArtV_GP3
A0A7G8YYN8_PorArtV_GP3
A0A7G8YYQ8_PorArtV_GP3
A0A7G8YYR8_PorArtV_GP3
A0A7G8YYT8_PorArtV_GP3
A0A7G8YYU8_PorArtV_GP3
A0A7G8YYV8_PorArtV_GP3
A0A7G8YYW8_PorArtV_GP3
A0A7G8YYX8_PorArtV_GP3
A0A7G8YYY8_PorArtV_GP3
A0A7G8YYZ8_PorArtV_GP3
A0A7G8YZ07_PorArtV_GP3
A0A7G8YZ18_PorArtV_GP3
A0A7G8YZ28_PorArtV_GP3
A0A7G8YZ38_PorArtV_GP3
A0A7G8YZ68_PorArtV_GP3
A0A7G8YZ77_PorArtV_GP3
A0A7G8YZ88_PorArtV_GP3
A0A7G8YZ98_PorArtV_GP3
A0A7G8YZB8_PorArtV_GP3
A0A7G8YZC8_PorArtV_GP3
A0A7G8YZD8_PorArtV_GP3
A0A7G8YZE8_PorArtV_GP3
A0A7G8YZH8_PorArtV_GP3
A0A7G8YZI8_PorArtV_GP3
A0A7G8YZK8_PorArtV_GP3
A0A7G8YZL8_PorArtV_GP3
A0A7G8YZM8_PorArtV_GP3
A0A7G8YZN8_PorArtV_GP3
A0A7G8YZQ8_PorArtV_GP3
A0A7G8YZR8_PorArtV_GP3
A0A7G8YZT8_PorArtV_GP3
A0A7G8YZU8_PorArtV_GP3
A0A7G8YZV8_PorArtV_GP3
A0A7G8YZX8_PorArtV_GP3
A0A7G8YZY8_PorArtV_GP3
A0A7G8YZZ8_PorArtV_GP3
A0A7G8Z008_PorArtV_GP3
A0A7G8Z018_PorArtV_GP3
A0A7G8Z048_PorArtV_GP3
A0A7G8Z058_PorArtV_GP3
A0A7H1MG21_PorArtV_GP3
A0A7S7C3C5_PorArtV_GP3
A0A7S7YGY2_PorArtV_GP3
A0A7S7YGY5_PorArtV_GP3
A0A7S7YGZ6_PorArtV_GP3
A0A7S7YH07_PorArtV_GP3
A0A7S7YH16_PorArtV_GP3
A0A7S7YH57_PorArtV_GP3
A0A7S7YHH4_PorArtV_GP3
A0A7S8BE41_PorArtV_GP3
A0A7S8BEJ7_PorArtV_GP3
A0A7S8BFB3_PorArtV_GP3
A0A7S8BFC4_PorArtV_GP3
A0A7S8BFH0_PorArtV_GP3
A0A7S8BFI5_PorArtV_GP3
A0A7T0IGT3_PorArtV_GP3
A0A7T0L4Y1_PorArtV_GP3
A0A7T0LX13_PorArtV_GP3
A0A7T0LX76_PorArtV_GP3
A0A7T0LX93_PorArtV_GP3
A0A7T1NDA5_PorArtV_GP3
A0A7T7D1V6_PorArtV_GP3
A0A7U0LZ55_PorArtV_GP3
A0A856Z853_PorArtV_GP3
A0A856Z861_PorArtV_GP3
A0A856Z870_PorArtV_GP3
A0A856Z875_PorArtV_GP3
A0A860E8U1_PorArtV_GP3
A0A860E9N6_PorArtV_GP3
A0A860EHU2_PorArtV_GP3
A0A877PY18_PorArtV_GP3
A0A889G2S0_PorArtV_GP3
A0A891IS90_UnkArtV_GP3
A0A8F0WP70_PorArtV_GP3
A0A8F0WP82_PorArtV_GP3
A0A8F0WP97_PorArtV_GP3
A0A8F0WPA4_PorArtV_GP3
A0A8F0WPA6_PorArtV_GP3
A0A8F0WPB0_PorArtV_GP3
A0A8F0WRA2_PorArtV_GP3
A0A8F1BBI9_PorArtV_GP3
A0A8F9SEK5_UnkArtV_GP3
A0A8F9SEU8_UnkArtV_GP3
A0A8F9SEW0_UnkArtV_GP3
A0A8F9WT61_UnkArtV_GP3
A1E8J4_PorArtV_GP3
A1E8K2_PorArtV_GP3
A1E8L0_PorArtV_GP3
A1YZP5_PorArtV_GP3
A1YZQ0_PorArtV_GP3
A4L5S5_PorArtV_GP3
A4L5U6_PorArtV_GP3
A4L5W7_PorArtV_GP3
A4URN1_PorArtV_GP3
A4URN6_PorArtV_GP3
A4URP6_PorArtV_GP3
A4USE6_PorArtV_GP3
A4UTR3_PorArtV_GP3
A6YQT8_PorArtV_GP3
A7LIZ8_PorArtV_GP3
A7U862_PorArtV_GP3
A7XZU3_PorArtV_GP3
A7Y1C6_PorArtV_GP3
A7Y1D8_PorArtV_GP3
A8VIG9_PorArtV_GP3
A8VII9_PorArtV_GP3
A8VIL0_PorArtV_GP3
A8W201_PorArtV_GP3
A8W948_PorArtV_GP3
A8W956_PorArtV_GP3
A8W966_PorArtV_GP3
A8W968_PorArtV_GP3
A8WE83_PorArtV_GP3
A9LS27_PorArtV_GP3
B2BL62_PorArtV_GP3
B2BL71_PorArtV_GP3
B2BL89_PorArtV_GP3
B2BL98_PorArtV_GP3
B2BLB6_PorArtV_GP3
B2BLC5_PorArtV_GP3
B2BLD4_PorArtV_GP3
B2BLE3_PorArtV_GP3
B2BLF2_PorArtV_GP3
B2BLG1_PorArtV_GP3
B2BLH0_PorArtV_GP3
B2BLH9_PorArtV_GP3
B2BLI8_PorArtV_GP3
B2BLJ7_PorArtV_GP3
B2BLK6_PorArtV_GP3
B2BLL5_PorArtV_GP3
B2BLP4_PorArtV_GP3
B2BLQ2_PorArtV_GP3
B2BLR0_PorArtV_GP3
B2BLR8_PorArtV_GP3
B2ZAB8_PorArtV_GP3
B2ZUQ3_PorArtV_GP3
B3IUB8_PorArtV_GP3
B3SXQ9_PorArtV_GP3
B5A491_PorArtV_GP3
B5A8N1_PorArtV_GP3
B5AYI0_PorArtV_GP3
B5AYI8_PorArtV_GP3
B5AYK4_PorArtV_GP3
B5AYL2_PorArtV_GP3
B5AYM0_PorArtV_GP3
B5AYM8_PorArtV_GP3
B5AYN6_PorArtV_GP3
B5AYR0_PorArtV_GP3
B5L2X0_EqArtV_GP3
B5LAG1_EqArtV_GP3
B5THI7_PorArtV_GP3
B6V9T4_PorArtV_GP3
B8XA35_PorArtV_GP3
B8YPE0_PorArtV_GP3
C1JDU4_PorArtV_GP3
C4PI39_PorArtV_GP3
C4PI45_PorArtV_GP3
C7EZA8_PorArtV_GP3
C7FE74_PorArtV_GP3
C7FFH0_PorArtV_GP3
C9E446_PorArtV_GP3
D0EMA8_PorArtV_GP3
D0UVP1_PorArtV_GP3
D2CSC9_PorArtV_GP3
D2JYJ9_PorArtV_GP3
D2JZU6_PorArtV_GP3
D2JZV4_PorArtV_GP3
D2JZW2_PorArtV_GP3
D2K016_PorArtV_GP3
D2K7Y1_PorArtV_GP3
D2K7Y2_PorArtV_GP3
D2K7Y4_PorArtV_GP3
D2K7Y6_PorArtV_GP3
D2K909_PorArtV_GP3
D2XQ76_PorArtV_GP3
D2XQ84_PorArtV_GP3
D2XQ92_PorArtV_GP3
D2XQW2_PorArtV_GP3
D2XZ51_PorArtV_GP3
D3YFC7_PorArtV_GP3
D3YH18_PorArtV_GP3
D5FL35_PorArtV_GP3
D6P3E9_PorArtV_GP3
D6P3F5_PorArtV_GP3
D6P3G1_PorArtV_GP3
D6QY41_PorArtV_GP3
D7P3X0_EqArtV_GP3
D7P3X9_EqArtV_GP3
D7P3Y8_EqArtV_GP3
D7P406_EqArtV_GP3
D7P415_EqArtV_GP3
D7P424_EqArtV_GP3
D7P442_EqArtV_GP3
D7P451_EqArtV_GP3
D7P460_EqArtV_GP3
D7P469_EqArtV_GP3
D7P478_EqArtV_GP3
D7P496_EqArtV_GP3
D7P4B4_EqArtV_GP3
D7P4I9_EqArtV_GP3
D7P4K3_EqArtV_GP3
D7P4X9_EqArtV_GP3
D7P4Z3_EqArtV_GP3
D7P549_EqArtV_GP3
D7P570_EqArtV_GP3
E3UZR1_PorArtV_GP3
E3UZR9_PorArtV_GP3
E3UZS3_PorArtV_GP3
E3UZS7_PorArtV_GP3
E3V2B8_PorArtV_GP3
F1CJN8_PorArtV_GP3
F1CJP6_PorArtV_GP3
F2YL90_PorArtV_GP3
F2YL95_PorArtV_GP3
F2YL96_PorArtV_GP3
F8QMC2_PorArtV_GP3
G0ZFA4_PorArtV_GP3
G1CF23_PorArtV_GP3
G9FTS2_EqArtV_GP3
G9FTT1_EqArtV_GP3
G9FTU0_EqArtV_GP3
G9FTU9_EqArtV_GP3
G9FTV7_EqArtV_GP3
G9FTY8_EqArtV_GP3
G9FTZ5_EqArtV_GP3
G9FTZ8_EqArtV_GP3
G9FU09_EqArtV_GP3
G9FU13_EqArtV_GP3
G9FU18_EqArtV_GP3
G9FU21_EqArtV_GP3
G9FU25_EqArtV_GP3
G9G8I3_PorArtV_GP3
G9HRW3_PorArtV_GP3
H2DLV8_PorArtV_GP3
H6VR83_PorArtV_GP3
H9U3H8_PorArtV_GP3
I2BJM1_PorArtV_GP3
I2E4V0_PorArtV_GP3
I2E4V8_PorArtV_GP3
I3QIK3_PorArtV_GP3
I3QIL1_PorArtV_GP3
I3QIM7_PorArtV_GP3
I3QIN5_PorArtV_GP3
I3QIQ9_PorArtV_GP3
I3QIR7_PorArtV_GP3
I3QIS5_PorArtV_GP3
I3QIT3_PorArtV_GP3
I3QIU9_PorArtV_GP3
I3QIW5_PorArtV_GP3
I3QIX3_PorArtV_GP3
I3QIY1_PorArtV_GP3
I3QIZ7_PorArtV_GP3
I3QJ05_PorArtV_GP3
I3QJ13_PorArtV_GP3
I3QJ21_PorArtV_GP3
I3Y3G9_PorArtV_GP3
I6T728_PorArtV_GP3
I7APM7_PorArtV_GP3
I7EWU4_PorArtV_GP3
J7IPD6_PorArtV_GP3
K4FCP5_PorArtV_GP3
K4FCP7_PorArtV_GP3
K4FCP8_PorArtV_GP3
K4FCQ0_PorArtV_GP3
K4FCQ5_PorArtV_GP3
K4FD37_PorArtV_GP3
K4FD41_PorArtV_GP3
K4FD42_PorArtV_GP3
K4FD43_PorArtV_GP3
K4FD46_PorArtV_GP3
K4FD47_PorArtV_GP3
K4FD49_PorArtV_GP3
K4FDC3_PorArtV_GP3
K4FDC4_PorArtV_GP3
K4FDC5_PorArtV_GP3
K4FDC6_PorArtV_GP3
K4FDC7_PorArtV_GP3
K4FDC8_PorArtV_GP3
K4FFX0_PorArtV_GP3
K4FFX7_PorArtV_GP3
K4FFY2_PorArtV_GP3
K4FFY3_PorArtV_GP3
K4FFY7_PorArtV_GP3
K4FLG3_PorArtV_GP3
K4FLH1_PorArtV_GP3
K4FLH7_PorArtV_GP3
K4FLH9_PorArtV_GP3
K4FLI3_PorArtV_GP3
K4FLI5_PorArtV_GP3
K4J0E6_PorArtV_GP3
K7PRQ7_PorArtV_GP3
K9NUY4_PorArtV_GP3
L0CKW1_PorArtV_GP3
L7RZM2_PorArtV_GP3
M1GCF6_PorArtV_GP3
M1GEF0_PorArtV_GP3
M1GEV1_PorArtV_GP3
M1GFA4_PorArtV_GP3
M1GHV0_PorArtV_GP3
M4PXR1_PorArtV_GP3
M4Q4C9_PorArtV_GP3
M9TFP8_PorArtV_GP3
N0ABN0_PorArtV_GP3
O55476_PorArtV_GP3
O55481_PorArtV_GP3
O55484_PorArtV_GP3
O55488_PorArtV_GP3
O55491_PorArtV_GP3
O55700_PorArtV_GP3
O56256_PorArtV_GP3
P89134_SimArtV_GP3
Q06W60_PorArtV_GP3
Q0Q586_PorArtV_GP3
Q1AEN7_PorArtV_GP3
Q1AEP5_PorArtV_GP3
Q1PA34_PorArtV_GP3
Q2I0I1_PorArtV_GP3
Q306F5_PorArtV_GP3
Q3L2L3_PorArtV_GP3
Q3L2L6_PorArtV_GP3
Q3L2L8_PorArtV_GP3
Q3L2M2_PorArtV_GP3
Q3L2M4_PorArtV_GP3
Q3L2M7_PorArtV_GP3
Q3L2N1_PorArtV_GP3
Q3L2N5_PorArtV_GP3
Q3L2N9_PorArtV_GP3
Q3L2P3_PorArtV_GP3
Q3L2P7_PorArtV_GP3
Q5D6B8_PorArtV_GP3
Q5D6H7_PorArtV_GP3
Q5I395_PorArtV_GP3
Q5I3H3_PorArtV_GP3
Q5I3H6_PorArtV_GP3
Q5I3H9_PorArtV_GP3
Q6A4X9_PorArtV_GP3
Q6A4Z7_PorArtV_GP3
Q6A503_PorArtV_GP3
Q6A509_PorArtV_GP3
Q6A521_PorArtV_GP3
Q6A539_PorArtV_GP3
Q6PZP0_PorArtV_GP3
Q6PZP6_PorArtV_GP3
Q6PZQ2_PorArtV_GP3
Q6QDQ8_PorArtV_GP3
Q6SJE5_UnkArtV_GP3
Q6TLA3_PorArtV_GP3
Q6TLB0_PorArtV_GP3
Q6TLB7_PorArtV_GP3
Q6UN09_PorArtV_GP3
Q6V7H8_EqArtV_GP3
Q6V7I7_EqArtV_GP3
Q773G8_PorArtV_GP3
Q77KN9_PorArtV_GP3
Q7TF53_UnkArtV_GP3
Q80KW9_PorArtV_GP3
Q85006_PorArtV_GP3
Q85010_PorArtV_GP3
Q85011_PorArtV_GP3
Q8QQW6_PorArtV_GP3
Q914E4_PorArtV_GP3
Q91BR6_PorArtV_GP3
Q91BR7_PorArtV_GP3
Q91BR8_PorArtV_GP3
Q91BR9_PorArtV_GP3
Q91BS0_PorArtV_GP3
Q91BS1_PorArtV_GP3
Q91BS2_PorArtV_GP3
Q91BS3_PorArtV_GP3
Q91BS4_PorArtV_GP3
Q91BS5_PorArtV_GP3
Q98VJ8_PorArtV_GP3
Q98VK8_PorArtV_GP3
Q993U4_PorArtV_GP3
Q993U8_PorArtV_GP3
Q993V3_PorArtV_GP3
Q993W0_PorArtV_GP3
Q99BU3_PorArtV_GP3
Q9J7B8_PorArtV_GP3
Q9W9Q0_EqArtV_GP3
Q9WBQ6_PorArtV_GP3
Q9WBR0_PorArtV_GP3
Q9WEW0_EqArtV_GP3
Q9WEW2_EqArtV_GP3
Q9WEW4_EqArtV_GP3
Q9WEW6_EqArtV_GP3
Q9WEW7_EqArtV_GP3
Q9WEX2_EqArtV_GP3
Q9WEX3_EqArtV_GP3
Q9WEX8_EqArtV_GP3
Q9WEY1_EqArtV_GP3
Q9WEY4_EqArtV_GP3
Q9WGE2_PorArtV_GP3
S4TCM9_PorArtV_GP3
S4TCY2_PorArtV_GP3
S4TDK4_PorArtV_GP3
S4TEQ0_PorArtV_GP3
S4U943_PorArtV_GP3
S4U963_PorArtV_GP3
S4UAG0_PorArtV_GP3
S4UAI4_PorArtV_GP3
S4UB34_PorArtV_GP3
S4UB45_PorArtV_GP3
S4UB64_PorArtV_GP3
S4UDV0_PorArtV_GP3
S4UFD7_PorArtV_GP3
S5G472_PorArtV_GP3
S5G6B7_PorArtV_GP3
S5G7B5_PorArtV_GP3
S5GDN8_PorArtV_GP3
S5GGG8_PorArtV_GP3
T1T4F9_PorArtV_GP3
T2C8T3_PorArtV_GP3
U3NE05_PorArtV_GP3
U3NE39_PorArtV_GP3
U3NE48_PorArtV_GP3
U3NE81_PorArtV_GP3
U3NFR5_PorArtV_GP3
U3NGN7_PorArtV_GP3
U3NKQ0_PorArtV_GP3
U3NKS6_PorArtV_GP3
U5JF49_PorArtV_GP3
U5L2G5_PorArtV_GP3
V5JCT7_PorArtV_GP3
V5JD01_PorArtV_GP3
V5JD56_PorArtV_GP3
V5NRH7_PorArtV_GP3
V9IS36_EqArtV_GP3
V9IS57_EqArtV_GP3
V9IS59_EqArtV_GP3
V9IS76_EqArtV_GP3
V9IS77_EqArtV_GP3
V9IS91_EqArtV_GP3
V9ISA4_EqArtV_GP3
V9ISC3_EqArtV_GP3
V9ISD0_EqArtV_GP3
V9ISE1_EqArtV_GP3
V9ISG1_EqArtV_GP3
V9ISH6_EqArtV_GP3
V9ISJ6_EqArtV_GP3
V9ISN9_EqArtV_GP3
V9ISR2_EqArtV_GP3
V9IST9_EqArtV_GP3
V9ISU1_EqArtV_GP3
V9ISW7_EqArtV_GP3
V9ISW9_EqArtV_GP3
V9ISY5_EqArtV_GP3
V9IT13_EqArtV_GP3
V9IT28_EqArtV_GP3
V9IT50_EqArtV_GP3
V9IT51_EqArtV_GP3
V9IT71_EqArtV_GP3
V9IT75_EqArtV_GP3
V9IT92_EqArtV_GP3
V9ITB6_EqArtV_GP3
V9ITD5_EqArtV_GP3
W8RHH4_PorArtV_GP3
W8S0U6_PorArtV_GP3
X2CRP2_PorArtV_GP3
X2CSY6_PorArtV_GP3
X2EZJ3_PorArtV_GP3
X5BBS9_PorArtV_GP3
X5DSS1_PorArtV_GP3
X5DVC9_PorArtV_GP3

## Sheet: ArtV GP4
Arterivirus GP4 Sequences
A0MD33_PorArtV_GP4
P28994_EqArtV_GP4
Q04568_PorArtV_GP4
A0A059UJ64_PorArtV_GP4
A0A059UJ72_PorArtV_GP4
A0A059UJ81_PorArtV_GP4
A0A059UJ88_PorArtV_GP4
A0A059UJ95_PorArtV_GP4
A0A059V8B4_PorArtV_GP4
A0A059VJE5_PorArtV_GP4
A0A059VLT1_PorArtV_GP4
A0A068AZU1_PorArtV_GP4
A0A068AZU3_PorArtV_GP4
A0A068CB90_PorArtV_GP4
A0A068L533_PorArtV_GP4
A0A068Q731_PorArtV_GP4
A0A068Q766_PorArtV_GP4
A0A068Q7P2_PorArtV_GP4
A0A068Q826_PorArtV_GP4
A0A076MJW8_PorArtV_GP4
A0A076MJX4_PorArtV_GP4
A0A076MJY1_PorArtV_GP4
A0A077DAV2_PorArtV_GP4
A0A077ERS2_SimArtV_GP4
A0A077ERT2_SimArtV_GP4
A0A089FY70_SimArtV_GP4
A0A089FYD6_SimArtV_GP4
A0A089FYL0_SimArtV_GP4
A0A089G0C7_SimArtV_GP4
A0A089G0I8_SimArtV_GP4
A0A089G0M1_SimArtV_GP4
A0A089G1C9_SimArtV_GP4
A0A089G1J4_SimArtV_GP4
A0A089G1Q1_SimArtV_GP4
A0A089G1U7_SimArtV_GP4
A0A089G1Z7_SimArtV_GP4
A0A089G244_SimArtV_GP4
A0A089G3R4_PorArtV_GP4
A0A089H3B6_SimArtV_GP4
A0A089H3H4_SimArtV_GP4
A0A097C2R5_PorArtV_GP4
A0A097SRR0_PorArtV_GP4
A0A0A1G740_SimArtV_GP4
A0A0A7HS05_PorArtV_GP4
A0A0A7HUP5_PorArtV_GP4
A0A0B5JKI0_MurArtV_GP4
A0A0B6C107_UnkArtV_GP4
A0A0E3JPK2_PorArtV_GP4
A0A0F6PB04_PorArtV_GP4
A0A0F7R6F8_PorArtV_GP4
A0A0G2UIN1_UnkArtV_GP4
A0A0G2UIQ8_UnkArtV_GP4
A0A0G3FGL8_PorArtV_GP4
A0A0K0N4I9_PorArtV_GP4
A0A0K0VJN7_PorArtV_GP4
A0A0K0VJN9_PorArtV_GP4
A0A0K0VJQ5_PorArtV_GP4
A0A0K0VJQ9_PorArtV_GP4
A0A0K0VJS9_PorArtV_GP4
A0A0K0VJT3_PorArtV_GP4
A0A0K0VJT4_PorArtV_GP4
A0A0K0VJU7_PorArtV_GP4
A0A0K0VJV7_PorArtV_GP4
A0A0K0VJW3_PorArtV_GP4
A0A0K0VJX6_PorArtV_GP4
A0A0K0VJY5_PorArtV_GP4
A0A0K0VJZ3_PorArtV_GP4
A0A0K0VK09_PorArtV_GP4
A0A0K0VK14_PorArtV_GP4
A0A0K0VK19_PorArtV_GP4
A0A0K0VK38_PorArtV_GP4
A0A0K0VK39_PorArtV_GP4
A0A0K0VK64_PorArtV_GP4
A0A0K0VK70_PorArtV_GP4
A0A0K0VK82_PorArtV_GP4
A0A0K0VK97_PorArtV_GP4
A0A0K0VKA0_PorArtV_GP4
A0A0K0VKB1_PorArtV_GP4
A0A0K0VKE1_PorArtV_GP4
A0A0K0VKF0_PorArtV_GP4
A0A0K0VKF9_PorArtV_GP4
A0A0K0VKG8_PorArtV_GP4
A0A0K0VKH7_PorArtV_GP4
A0A0K0VKI6_PorArtV_GP4
A0A0K1P4J2_PorArtV_GP4
A0A0K1P4L5_PorArtV_GP4
A0A0K2BLX1_PorArtV_GP4
A0A0M4ANT2_PorArtV_GP4
A0A0M4ANT3_PorArtV_GP4
A0A0M4AQN9_PorArtV_GP4
A0A0M4J8C5_PorArtV_GP4
A0A0M4JR98_PorArtV_GP4
A0A0M5L5D7_PorArtV_GP4
A0A0N9LAD7_PorArtV_GP4
A0A0U2M3U1_MurArtV_GP4
A0A0U2SAD0_PorArtV_GP4
A0A0U3BM09_PorArtV_GP4
A0A0U3FU32_PorArtV_GP4
A0A0X8ASW3_PorArtV_GP4
A0A0X8ASW4_PorArtV_GP4
A0A0X9K750_PorArtV_GP4
A0A109PLL2_PorArtV_GP4
A0A120HVN4_SimArtV_GP4
A0A140FX56_PorArtV_GP4
A0A159D6L9_UnkArtV_GP4
A0A159D6N4_UnkArtV_GP4
A0A159D6P2_UnkArtV_GP4
A0A159D6R0_UnkArtV_GP4
A0A159D6S6_UnkArtV_GP4
A0A159D6T9_UnkArtV_GP4
A0A159D6W9_UnkArtV_GP4
A0A159D6Y4_UnkArtV_GP4
A0A159D6Z1_UnkArtV_GP4
A0A159D702_UnkArtV_GP4
A0A159D747_UnkArtV_GP4
A0A159D791_UnkArtV_GP4
A0A159D798_UnkArtV_GP4
A0A159D7E0_UnkArtV_GP4
A0A159D7F0_UnkArtV_GP4
A0A159D7P9_UnkArtV_GP4
A0A161D673_UnkArtV_GP4
A0A173GVT8_PorArtV_GP4
A0A1B0REL0_PorArtV_GP4
A0A1B0Z8P1_PorArtV_GP4
A0A1B0Z8Q2_PorArtV_GP4
A0A1B0Z8R7_PorArtV_GP4
A0A1B0Z8U4_PorArtV_GP4
A0A1B0Z8W2_PorArtV_GP4
A0A1B0Z8W9_PorArtV_GP4
A0A1B0Z8X8_PorArtV_GP4
A0A1B0Z8Y0_PorArtV_GP4
A0A1B0Z929_PorArtV_GP4
A0A1B0Z931_PorArtV_GP4
A0A1B0Z951_PorArtV_GP4
A0A1B0Z969_PorArtV_GP4
A0A1B0Z983_PorArtV_GP4
A0A1B0Z997_PorArtV_GP4
A0A1B0Z9B2_PorArtV_GP4
A0A1B0Z9B4_PorArtV_GP4
A0A1B0Z9C2_PorArtV_GP4
A0A1B0Z9D4_PorArtV_GP4
A0A1B0Z9D9_PorArtV_GP4
A0A1B0Z9G0_PorArtV_GP4
A0A1B0Z9H9_PorArtV_GP4
A0A1B0Z9I6_PorArtV_GP4
A0A1B0Z9J6_PorArtV_GP4
A0A1B0Z9K1_PorArtV_GP4
A0A1B0Z9K4_PorArtV_GP4
A0A1B0Z9N4_PorArtV_GP4
A0A1B0Z9N7_PorArtV_GP4
A0A1B0Z9Q6_PorArtV_GP4
A0A1B0Z9R8_PorArtV_GP4
A0A1B0Z9V8_PorArtV_GP4
A0A1B0Z9X7_PorArtV_GP4
A0A1B0Z9Y4_PorArtV_GP4
A0A1B0Z9Y5_PorArtV_GP4
A0A1B0ZA00_PorArtV_GP4
A0A1D8RG83_PorArtV_GP4
A0A1D8RG93_PorArtV_GP4
A0A1J0M1L6_PorArtV_GP4
A0A1L2BXQ5_PorArtV_GP4
A0A1L2BXS6_PorArtV_GP4
A0A1L2BXT7_PorArtV_GP4
A0A1L2BXW0_PorArtV_GP4
A0A1L2BXW1_PorArtV_GP4
A0A1L2BXX2_PorArtV_GP4
A0A1L2BXY4_PorArtV_GP4
A0A1L2BXZ6_PorArtV_GP4
A0A1L3H039_PorArtV_GP4
A0A1L5YNL9_UnkArtV_GP4
A0A1L5YNS2_UnkArtV_GP4
A0A1L5YNX9_UnkArtV_GP4
A0A1L6Z3N9_MurArtV_GP4
A0A1S5YDS2_PorArtV_GP4
A0A1S5YDS4_PorArtV_GP4
A0A1S5YDS7_PorArtV_GP4
A0A1S5YDT6_PorArtV_GP4
A0A1S5YE48_PorArtV_GP4
A0A1S5YE87_PorArtV_GP4
A0A1S6QAS2_PorArtV_GP4
A0A1S6QWH6_PorArtV_GP4
A0A1S6QWJ5_PorArtV_GP4
A0A1S6QWL7_PorArtV_GP4
A0A1S6QWP7_PorArtV_GP4
A0A1S6QWQ0_PorArtV_GP4
A0A1S6QWQ6_PorArtV_GP4
A0A1S6QWT0_PorArtV_GP4
A0A1S6QWT6_PorArtV_GP4
A0A1S6QWV0_PorArtV_GP4
A0A1S6QWX5_PorArtV_GP4
A0A1S6QWZ5_PorArtV_GP4
A0A1S6QX30_PorArtV_GP4
A0A1S6QX38_PorArtV_GP4
A0A1S6QX71_PorArtV_GP4
A0A1S6QX94_PorArtV_GP4
A0A1S6QXA7_PorArtV_GP4
A0A1S6QXB2_PorArtV_GP4
A0A1S6QXC0_PorArtV_GP4
A0A1S6QXG3_PorArtV_GP4
A0A1S6QXH5_PorArtV_GP4
A0A1S6QXJ1_PorArtV_GP4
A0A1S6QXJ3_PorArtV_GP4
A0A1S6QXN1_PorArtV_GP4
A0A1S6QXQ5_PorArtV_GP4
A0A1S6QXV0_PorArtV_GP4
A0A1S6QXV5_PorArtV_GP4
A0A1S6QXW3_PorArtV_GP4
A0A1S6QXW6_PorArtV_GP4
A0A1S6QY16_PorArtV_GP4
A0A1S6QY33_PorArtV_GP4
A0A1S6QY45_PorArtV_GP4
A0A1S6QY48_PorArtV_GP4
A0A1S6QY99_PorArtV_GP4
A0A1S6QYA6_PorArtV_GP4
A0A1S6QYB4_PorArtV_GP4
A0A1S6QYC5_PorArtV_GP4
A0A1S6QYD5_PorArtV_GP4
A0A1S6QYF9_PorArtV_GP4
A0A1S6QYI0_PorArtV_GP4
A0A1S6QYI6_PorArtV_GP4
A0A1S6QYK0_PorArtV_GP4
A0A1S6QYL0_PorArtV_GP4
A0A1S6QYM9_PorArtV_GP4
A0A1S6QYP0_PorArtV_GP4
A0A1S6QYP2_PorArtV_GP4
A0A1S6QYQ1_PorArtV_GP4
A0A1S6QYU6_PorArtV_GP4
A0A1S6QYZ2_PorArtV_GP4
A0A1S6QZ01_PorArtV_GP4
A0A1S6QZ09_PorArtV_GP4
A0A1S6QZ16_PorArtV_GP4
A0A1S6QZC5_PorArtV_GP4
A0A1V0CIM2_PorArtV_GP4
A0A1V0CPK6_PorArtV_GP4
A0A1W5WZQ3_PorArtV_GP4
A0A1W5WZS6_PorArtV_GP4
A0A1W5WZS9_PorArtV_GP4
A0A1W5WZT1_PorArtV_GP4
A0A1W5WZV5_PorArtV_GP4
A0A1W5WZX9_PorArtV_GP4
A0A1W5WZY0_PorArtV_GP4
A0A1W5WZZ0_PorArtV_GP4
A0A1W5X015_PorArtV_GP4
A0A1W5X019_PorArtV_GP4
A0A1W5X032_PorArtV_GP4
A0A1W5X054_PorArtV_GP4
A0A1W5X058_PorArtV_GP4
A0A1W5X061_PorArtV_GP4
A0A1W5X068_PorArtV_GP4
A0A1W5X093_PorArtV_GP4
A0A1W5X0A1_PorArtV_GP4
A0A1W6NVY4_PorArtV_GP4
A0A1W6P3Q3_PorArtV_GP4
A0A1Z2RX60_UnkArtV_GP4
A0A1Z2RX70_UnkArtV_GP4
A0A220T1Y0_PorArtV_GP4
A0A221C656_PorArtV_GP4
A0A2D3FB73_PorArtV_GP4
A0A2D3FB95_PorArtV_GP4
A0A2D3FBA3_PorArtV_GP4
A0A2D3FBA6_PorArtV_GP4
A0A2H4MWP3_UnkArtV_GP4
A0A2H4MWQ3_UnkArtV_GP4
A0A2H4MYR4_UnkArtV_GP4
A0A2H4QGB9_EqArtV_GP4
A0A2L0WS17_PorArtV_GP4
A0A2P0NDW1_PorArtV_GP4
A0A2P1GJB8_UnkArtV_GP4
A0A2R2MU74_PorArtV_GP4
A0A2S0SZ72_UnkArtV_GP4
A0A2Z4EDD9_PorArtV_GP4
A0A345AH44_PorArtV_GP4
A0A345AI01_PorArtV_GP4
A0A345ANI2_PorArtV_GP4
A0A345ANJ0_PorArtV_GP4
A0A345ANJ8_PorArtV_GP4
A0A345ANK6_PorArtV_GP4
A0A384ZU04_PorArtV_GP4
A0A385FQ73_PorArtV_GP4
A0A385FQA0_PorArtV_GP4
A0A386JTK8_PorArtV_GP4
A0A386TK85_PorArtV_GP4
A0A386TKF3_PorArtV_GP4
A0A386TKV2_PorArtV_GP4
A0A3G1HUX2_PorArtV_GP4
A0A3G2VTC9_PorArtV_GP4
A0A3G2VTE2_PorArtV_GP4
A0A3G2VTF2_PorArtV_GP4
A0A3G2VTF9_PorArtV_GP4
A0A3G2VTH0_PorArtV_GP4
A0A3G2VTI4_PorArtV_GP4
A0A3G2VTJ4_PorArtV_GP4
A0A3G2VTK2_PorArtV_GP4
A0A3G2VTL1_PorArtV_GP4
A0A3G2VTM3_PorArtV_GP4
A0A3G2VTN3_PorArtV_GP4
A0A3G2VTP1_PorArtV_GP4
A0A3G2VTP9_PorArtV_GP4
A0A410GUB2_SimArtV_GP4
A0A411E5E0_PorArtV_GP4
A0A411KY93_PorArtV_GP4
A0A411KYA3_PorArtV_GP4
A0A411KYA6_PorArtV_GP4
A0A411KYB5_PorArtV_GP4
A0A411KYC3_PorArtV_GP4
A0A482F6R7_PorArtV_GP4
A0A4Y5R237_PorArtV_GP4
A0A4Y5R2E3_PorArtV_GP4
A0A4Y5RVD6_PorArtV_GP4
A0A4Y5T6Z7_PorArtV_GP4
A0A513QGR7_PorArtV_GP4
A0A513WY88_PorArtV_GP4
A0A515VFR9_PorArtV_GP4
A0A515VFW5_PorArtV_GP4
A0A565DIE3_PorArtV_GP4
A0A565DIH6_PorArtV_GP4
A0A565DII4_PorArtV_GP4
A0A5B9A1R8_PorArtV_GP4
A0A5P8NAJ7_PorArtV_GP4
A0A648N581_PorArtV_GP4
A0A648N5D8_PorArtV_GP4
A0A648N5L0_PorArtV_GP4
A0A648N799_PorArtV_GP4
A0A648N7F0_PorArtV_GP4
A0A648N7I3_PorArtV_GP4
A0A648N7K0_PorArtV_GP4
A0A648N7L3_PorArtV_GP4
A0A648N7M1_PorArtV_GP4
A0A648N7R4_PorArtV_GP4
A0A648N7S0_PorArtV_GP4
A0A648N7T2_PorArtV_GP4
A0A648N7U0_PorArtV_GP4
A0A648N7V4_PorArtV_GP4
A0A648N809_PorArtV_GP4
A0A648N825_PorArtV_GP4
A0A648N830_PorArtV_GP4
A0A648N841_PorArtV_GP4
A0A648N8B7_PorArtV_GP4
A0A650DID1_PorArtV_GP4
A0A650DID7_PorArtV_GP4
A0A654JM79_PorArtV_GP4
A0A654JM90_PorArtV_GP4
A0A654JM98_PorArtV_GP4
A0A654JMA6_PorArtV_GP4
A0A654JMB7_PorArtV_GP4
A0A654JMC5_PorArtV_GP4
A0A654JMD3_PorArtV_GP4
A0A6B9I455_PorArtV_GP4
A0A6B9KCN0_PorArtV_GP4
A0A6B9KCN1_PorArtV_GP4
A0A6B9KCR8_PorArtV_GP4
A0A6B9KHS4_PorArtV_GP4
A0A6B9KJH9_PorArtV_GP4
A0A6C0WVM7_PorArtV_GP4
A0A6C0WVP6_PorArtV_GP4
A0A6C0WVR1_PorArtV_GP4
A0A6C0WVX8_PorArtV_GP4
A0A6C0X248_PorArtV_GP4
A0A6C0X261_PorArtV_GP4
A0A6C0X275_PorArtV_GP4
A0A6C0X285_PorArtV_GP4
A0A6C0X2A3_PorArtV_GP4
A0A6C0X2B0_PorArtV_GP4
A0A6G6ENZ4_PorArtV_GP4
A0A6G6EP11_PorArtV_GP4
A0A6G7NPP1_PorArtV_GP4
A0A6G7NPP7_PorArtV_GP4
A0A6G7NPQ2_PorArtV_GP4
A0A6G7NPQ7_PorArtV_GP4
A0A6G7NPR1_PorArtV_GP4
A0A6G7NPR7_PorArtV_GP4
A0A6G7NPS1_PorArtV_GP4
A0A6G7NPS7_PorArtV_GP4
A0A6G7NPT2_PorArtV_GP4
A0A6G7NPT7_PorArtV_GP4
A0A6G7NPU0_PorArtV_GP4
A0A6G7NPU7_PorArtV_GP4
A0A6G7NPU9_PorArtV_GP4
A0A6G7NPV7_PorArtV_GP4
A0A6G7NPW0_PorArtV_GP4
A0A6G7NPW5_PorArtV_GP4
A0A6G7NPX0_PorArtV_GP4
A0A6G7NPX4_PorArtV_GP4
A0A6G7NPX9_PorArtV_GP4
A0A6G7NPY4_PorArtV_GP4
A0A6G7NPZ1_PorArtV_GP4
A0A6G7NPZ4_PorArtV_GP4
A0A6G7NPZ6_PorArtV_GP4
A0A6G7NQ04_PorArtV_GP4
A0A6G7NQ05_PorArtV_GP4
A0A6G7NQ14_PorArtV_GP4
A0A6G7NQ15_PorArtV_GP4
A0A6G7NQ24_PorArtV_GP4
A0A6G7NQ27_PorArtV_GP4
A0A6G7NQ34_PorArtV_GP4
A0A6G8QUF7_PorArtV_GP4
A0A6G9KGQ1_PorArtV_GP4
A0A6H0WEY9_PorArtV_GP4
A0A6M4EF68_PorArtV_GP4
A0A6M9BKL3_PorArtV_GP4
A0A6M9BMQ1_PorArtV_GP4
A0A6M9BR88_PorArtV_GP4
A0A7D4XWI7_PorArtV_GP4
A0A7D4Y4M2_PorArtV_GP4
A0A7D5BRC3_PorArtV_GP4
A0A7D6LGX2_PorArtV_GP4
A0A7G5AXI8_PorArtV_GP4
A0A7G8YXK0_PorArtV_GP4
A0A7G8YXL0_PorArtV_GP4
A0A7G8YXM0_PorArtV_GP4
A0A7G8YXQ0_PorArtV_GP4
A0A7G8YXS0_PorArtV_GP4
A0A7G8YXU0_PorArtV_GP4
A0A7G8YXX0_PorArtV_GP4
A0A7G8YXZ0_PorArtV_GP4
A0A7G8YY10_PorArtV_GP4
A0A7G8YY30_PorArtV_GP4
A0A7G8YY40_PorArtV_GP4
A0A7G8YYB0_PorArtV_GP4
A0A7G8YYC0_PorArtV_GP4
A0A7G8YYD0_PorArtV_GP4
A0A7G8YYE0_PorArtV_GP4
A0A7G8YYH0_PorArtV_GP4
A0A7G8YYK0_PorArtV_GP4
A0A7G8YYL0_PorArtV_GP4
A0A7G8YYM0_PorArtV_GP4
A0A7G8YYN0_PorArtV_GP4
A0A7G8YYP0_PorArtV_GP4
A0A7G8YYT0_PorArtV_GP4
A0A7G8YYU0_PorArtV_GP4
A0A7G8YYV0_PorArtV_GP4
A0A7G8YYW0_PorArtV_GP4
A0A7G8YYX0_PorArtV_GP4
A0A7G8YYY0_PorArtV_GP4
A0A7G8YZ00_PorArtV_GP4
A0A7G8YZ20_PorArtV_GP4
A0A7G8YZ30_PorArtV_GP4
A0A7G8YZ40_PorArtV_GP4
A0A7G8YZ50_PorArtV_GP4
A0A7G8YZ60_PorArtV_GP4
A0A7G8YZ70_PorArtV_GP4
A0A7G8YZ80_PorArtV_GP4
A0A7G8YZ90_PorArtV_GP4
A0A7G8YZA0_PorArtV_GP4
A0A7G8YZD0_PorArtV_GP4
A0A7G8YZE0_PorArtV_GP4
A0A7G8YZF0_PorArtV_GP4
A0A7G8YZH0_PorArtV_GP4
A0A7G8YZI0_PorArtV_GP4
A0A7G8YZJ0_PorArtV_GP4
A0A7G8YZK0_PorArtV_GP4
A0A7G8YZL0_PorArtV_GP4
A0A7G8YZM0_PorArtV_GP4
A0A7G8YZP0_PorArtV_GP4
A0A7G8YZQ0_PorArtV_GP4
A0A7G8YZR0_PorArtV_GP4
A0A7G8YZS0_PorArtV_GP4
A0A7G8YZT0_PorArtV_GP4
A0A7G8YZU0_PorArtV_GP4
A0A7G8YZV0_PorArtV_GP4
A0A7G8YZW0_PorArtV_GP4
A0A7G8YZZ0_PorArtV_GP4
A0A7G8Z000_PorArtV_GP4
A0A7G8Z010_PorArtV_GP4
A0A7G8Z020_PorArtV_GP4
A0A7G8Z050_PorArtV_GP4
A0A7G8Z060_PorArtV_GP4
A0A7S7YGU7_PorArtV_GP4
A0A7S7YGW9_PorArtV_GP4
A0A7S7YH06_PorArtV_GP4
A0A7S7YH45_PorArtV_GP4
A0A7S8BE36_PorArtV_GP4
A0A7S8BEJ3_PorArtV_GP4
A0A7S8BFC2_PorArtV_GP4
A0A7S8BFG9_PorArtV_GP4
A0A7S8BFI2_PorArtV_GP4
A0A7T0IGT6_PorArtV_GP4
A0A7T0L4V6_PorArtV_GP4
A0A7T0LX32_PorArtV_GP4
A0A7T0LX37_PorArtV_GP4
A0A7T0LXG5_PorArtV_GP4
A0A7T0Q272_PorArtV_GP4
A0A7T1JPI8_PorArtV_GP4
A0A7U0LZ01_PorArtV_GP4
A0A856Z8T8_PorArtV_GP4
A0A856Z8U8_PorArtV_GP4
A0A856Z8V5_PorArtV_GP4
A0A856Z8W3_PorArtV_GP4
A0A860E9N9_PorArtV_GP4
A0A860EA53_PorArtV_GP4
A0A860EHU7_PorArtV_GP4
A0A877PY24_PorArtV_GP4
A0A8A8IN79_PorArtV_GP4
A0A8A8ITP5_PorArtV_GP4
A0A8F0WP61_PorArtV_GP4
A0A8F0WP90_PorArtV_GP4
A0A8F0WPA0_PorArtV_GP4
A0A8F0WPB7_PorArtV_GP4
A0A8F1BBB9_PorArtV_GP4
A0A8F1BBK7_PorArtV_GP4
A0A8F1BBV9_PorArtV_GP4
A0A8F9SE46_UnkArtV_GP4
A0A8F9SEU7_UnkArtV_GP4
A0A8F9SEW5_UnkArtV_GP4
A0A8F9WUJ4_UnkArtV_GP4
A1E8J5_PorArtV_GP4
A1E8K3_PorArtV_GP4
A1E8L1_PorArtV_GP4
A1YZQ1_PorArtV_GP4
A4URN2_PorArtV_GP4
A4URP2_PorArtV_GP4
A4URP7_PorArtV_GP4
A4USE7_PorArtV_GP4
A6YQT9_PorArtV_GP4
A7LIZ9_PorArtV_GP4
A7UP21_PorArtV_GP4
A7XZU5_PorArtV_GP4
A7Y1E0_PorArtV_GP4
A8VIJ7_PorArtV_GP4
A8W204_PorArtV_GP4
A8W957_PorArtV_GP4
B0FYP6_PorArtV_GP4
B2BL63_PorArtV_GP4
B2BL72_PorArtV_GP4
B2BL90_PorArtV_GP4
B2BLD5_PorArtV_GP4
B2BLF3_PorArtV_GP4
B2BLG2_PorArtV_GP4
B2BLH1_PorArtV_GP4
B2BLI0_PorArtV_GP4
B2BLI9_PorArtV_GP4
B2BLJ8_PorArtV_GP4
B2BLK7_PorArtV_GP4
B2BLL6_PorArtV_GP4
B2BLP5_PorArtV_GP4
B2BLQ3_PorArtV_GP4
B2BLR1_PorArtV_GP4
B2ZAB9_PorArtV_GP4
B3IUB9_PorArtV_GP4
B5A256_PorArtV_GP4
B5A492_PorArtV_GP4
B5A8M4_PorArtV_GP4
B5AYN7_PorArtV_GP4
B5L2X1_EqArtV_GP4
B5LAE4_EqArtV_GP4
B5LAG2_EqArtV_GP4
B5THI8_PorArtV_GP4
B5TQV8_PorArtV_GP4
B6V9T5_PorArtV_GP4
B7SCL3_EqArtV_GP4
B8XA36_PorArtV_GP4
B8YPE1_PorArtV_GP4
C1JDU5_PorArtV_GP4
C1JDW1_PorArtV_GP4
C4PI46_PorArtV_GP4
C7FE75_PorArtV_GP4
C9E447_PorArtV_GP4
C9E9M5_PorArtV_GP4
C9EGU3_PorArtV_GP4
C9EGV1_PorArtV_GP4
D0EMA9_PorArtV_GP4
D2CSD0_PorArtV_GP4
D2JYK0_PorArtV_GP4
D2JZU7_PorArtV_GP4
D2JZW3_PorArtV_GP4
D2K017_PorArtV_GP4
D2XQ69_PorArtV_GP4
D2XQ77_PorArtV_GP4
D2XQ85_PorArtV_GP4
D2XQ93_PorArtV_GP4
D2XQW1_PorArtV_GP4
D2XZ52_PorArtV_GP4
D3YFC8_PorArtV_GP4
D3YH19_PorArtV_GP4
D5FL36_PorArtV_GP4
D6P3F0_PorArtV_GP4
D6P3F6_PorArtV_GP4
D6P3G2_PorArtV_GP4
D7P3X1_EqArtV_GP4
D7P407_EqArtV_GP4
D7P4C4_EqArtV_GP4
D7P4T1_EqArtV_GP4
D7P4V2_EqArtV_GP4
D7P4Y0_EqArtV_GP4
D7P529_EqArtV_GP4
D7P5A6_EqArtV_GP4
D7P5C7_EqArtV_GP4
D7P5D4_EqArtV_GP4
D7RJX2_PorArtV_GP4
E0Z3E3_PorArtV_GP4
E3UZR2_PorArtV_GP4
E3UZR6_PorArtV_GP4
E3UZS0_PorArtV_GP4
E3UZS4_PorArtV_GP4
E3UZT2_PorArtV_GP4
E3UZT6_PorArtV_GP4
E3UZU5_PorArtV_GP4
E9M7A7_PorArtV_GP4
F8QMC3_PorArtV_GP4
F8QMC9_PorArtV_GP4
G1CF24_PorArtV_GP4
G3G8P0_PorArtV_GP4
G9FTR4_EqArtV_GP4
G9FTS3_EqArtV_GP4
G9FTT2_EqArtV_GP4
G9FTU1_EqArtV_GP4
G9FTV0_EqArtV_GP4
G9FTW1_EqArtV_GP4
G9FTZ6_EqArtV_GP4
G9FTZ9_EqArtV_GP4
G9FU10_EqArtV_GP4
G9FU14_EqArtV_GP4
G9FU19_EqArtV_GP4
G9FU22_EqArtV_GP4
G9FU26_EqArtV_GP4
H9U3H9_PorArtV_GP4
I2BJM2_PorArtV_GP4
I2E4V1_PorArtV_GP4
I3QIP4_PorArtV_GP4
I3QIR0_PorArtV_GP4
I3QIS6_PorArtV_GP4
I3QIW6_PorArtV_GP4
I3QIZ8_PorArtV_GP4
I3QJ14_PorArtV_GP4
I3QJ30_PorArtV_GP4
I7AYF7_PorArtV_GP4
J9QIW2_PorArtV_GP4
J9XNE3_PorArtV_GP4
K4FCQ6_PorArtV_GP4
K4FCQ8_PorArtV_GP4
K4FCR0_PorArtV_GP4
K4FCR2_PorArtV_GP4
K4FD50_PorArtV_GP4
K4FDC9_PorArtV_GP4
K4FDD1_PorArtV_GP4
K4FDD2_PorArtV_GP4
K4FFY8_PorArtV_GP4
K4FFZ2_PorArtV_GP4
K4FFZ5_PorArtV_GP4
K4FFZ6_PorArtV_GP4
K4FLI7_PorArtV_GP4
K4FLJ1_PorArtV_GP4
K4IWD1_PorArtV_GP4
L0CL40_PorArtV_GP4
L0CMG1_PorArtV_GP4
M1GCF3_PorArtV_GP4
M4PW82_PorArtV_GP4
M4Q8L0_PorArtV_GP4
M9TN38_PorArtV_GP4
N0A6R4_PorArtV_GP4
O55477_PorArtV_GP4
O55485_PorArtV_GP4
O55489_PorArtV_GP4
O55701_PorArtV_GP4
O56257_PorArtV_GP4
O70879_EqArtV_GP4
O70880_EqArtV_GP4
O70881_EqArtV_GP4
O70882_EqArtV_GP4
O70883_EqArtV_GP4
O70884_EqArtV_GP4
O70885_EqArtV_GP4
O70886_EqArtV_GP4
P89135_SimArtV_GP4
Q000I9_PorArtV_GP4
Q06W59_PorArtV_GP4
Q0Q585_PorArtV_GP4
Q1AEN6_PorArtV_GP4
Q1AEP4_PorArtV_GP4
Q1PA33_PorArtV_GP4
Q2I0I0_PorArtV_GP4
Q306F4_PorArtV_GP4
Q56SH3_PorArtV_GP4
Q5D6B7_PorArtV_GP4
Q5D6H6_PorArtV_GP4
Q6A4X8_PorArtV_GP4
Q6A502_PorArtV_GP4
Q6A514_PorArtV_GP4
Q6A520_PorArtV_GP4
Q6A526_PorArtV_GP4
Q6A532_PorArtV_GP4
Q6A544_PorArtV_GP4
Q6PZN9_PorArtV_GP4
Q6PZP5_PorArtV_GP4
Q6PZQ1_PorArtV_GP4
Q6QDQ7_PorArtV_GP4
Q6SJE4_UnkArtV_GP4
Q6TLA2_PorArtV_GP4
Q6TLB6_PorArtV_GP4
Q6TU28_PorArtV_GP4
Q6UN08_PorArtV_GP4
Q6V7H7_EqArtV_GP4
Q6V7I6_EqArtV_GP4
Q773G7_PorArtV_GP4
Q77KP3_PorArtV_GP4
Q7TF52_UnkArtV_GP4
Q85020_PorArtV_GP4
Q8QQW5_PorArtV_GP4
Q914E3_PorArtV_GP4
Q98VL9_PorArtV_GP4
Q993U7_PorArtV_GP4
Q993V2_PorArtV_GP4
Q993V9_PorArtV_GP4
Q99AV4_PorArtV_GP4
Q99BU2_PorArtV_GP4
Q9ENK3_PorArtV_GP4
Q9J7B7_PorArtV_GP4
Q9PX34_EqArtV_GP4
Q9W989_EqArtV_GP4
Q9WBR1_PorArtV_GP4
Q9WEW5_EqArtV_GP4
Q9WEW8_EqArtV_GP4
Q9WEX9_EqArtV_GP4
Q9WEY2_EqArtV_GP4
Q9WGE3_PorArtV_GP4
Q9YS34_UnkArtV_GP4
Q9YS39_UnkArtV_GP4
S4TE03_PorArtV_GP4
S4TEQ2_PorArtV_GP4
S4U969_PorArtV_GP4
S4U9A1_PorArtV_GP4
S4UAD8_PorArtV_GP4
S4UB37_PorArtV_GP4
S4UFG7_PorArtV_GP4
S5G465_PorArtV_GP4
S5G6A8_PorArtV_GP4
S5G7D3_PorArtV_GP4
S5GDQ8_PorArtV_GP4
S5GGF6_PorArtV_GP4
T1T4Y2_PorArtV_GP4
U3NDZ3_PorArtV_GP4
U3NE25_PorArtV_GP4
U3NE70_PorArtV_GP4
U3NFQ4_PorArtV_GP4
U3NFT1_PorArtV_GP4
U3NGM6_PorArtV_GP4
U3NGQ4_PorArtV_GP4
U3NKR5_PorArtV_GP4
V5JCV6_PorArtV_GP4
V5JCZ2_PorArtV_GP4
V9IS28_EqArtV_GP4
V9IS39_EqArtV_GP4
V9IS48_EqArtV_GP4
V9IS66_EqArtV_GP4
V9IS82_EqArtV_GP4
V9IS83_EqArtV_GP4
V9IS96_EqArtV_GP4
V9IS97_EqArtV_GP4
V9ISB3_EqArtV_GP4
V9ISB8_EqArtV_GP4
V9ISE7_EqArtV_GP4
V9ISF5_EqArtV_GP4
V9ISM8_EqArtV_GP4
V9ISP8_EqArtV_GP4
V9ISS4_EqArtV_GP4
V9ISS5_EqArtV_GP4
V9ISV2_EqArtV_GP4
V9ISV3_EqArtV_GP4
V9ISY2_EqArtV_GP4
V9ISZ8_EqArtV_GP4
V9IT16_EqArtV_GP4
V9IT21_EqArtV_GP4
V9IT38_EqArtV_GP4
V9IT39_EqArtV_GP4
V9IT59_EqArtV_GP4
V9IT61_EqArtV_GP4
V9IT82_EqArtV_GP4
V9ITA8_EqArtV_GP4
V9ITC3_EqArtV_GP4
W8RE24_PorArtV_GP4
W8RHJ1_PorArtV_GP4
X2CSY0_PorArtV_GP4
X2EXK7_PorArtV_GP4
X5BGK1_PorArtV_GP4
X5DVD9_PorArtV_GP4

## Sheet: ArtV GP5
Arterivirus GP5 Sequences
P28995_EqArtV
Q04569_PorArtV
A0MD34_PorArtV
A0A024CHQ6_PorArtV
A0A024CHW9_PorArtV
A0A059UHZ9_PorArtV
A0A059UI08_PorArtV
A0A059UI20_PorArtV
A0A059UI32_PorArtV
A0A059UI41_PorArtV
A0A059VBW4_PorArtV
A0A059VIJ8_PorArtV
A0A060IBE5_PorArtV
A0A060IBE8_PorArtV
A0A060IBF1_PorArtV
A0A060IBF4_PorArtV
A0A060IBG5_PorArtV
A0A060IBG9_PorArtV
A0A060IEQ2_PorArtV
A0A060IEQ6_PorArtV
A0A060IEQ9_PorArtV
A0A060IER6_PorArtV
A0A060IES2_PorArtV
A0A060IES6_PorArtV
A0A060IET0_PorArtV
A0A060IF14_PorArtV
A0A060IF18_PorArtV
A0A060IF25_PorArtV
A0A060IF36_PorArtV
A0A060IF42_PorArtV
A0A060IJX5_PorArtV
A0A060IJX9_PorArtV
A0A060IJY2_PorArtV
A0A060IJZ0_PorArtV
A0A060IJZ4_PorArtV
A0A060IJZ7_PorArtV
A0A060IKZ5_PorArtV
A0A060IKZ8_PorArtV
A0A060IL11_PorArtV
A0A060IL16_PorArtV
A0A060IL21_PorArtV
A0A068B0X5_PorArtV
A0A068B0Y0_PorArtV
A0A068C6H7_PorArtV
A0A068CMQ8_PorArtV
A0A068L5Q2_PorArtV
A0A068Q722_PorArtV
A0A068Q758_PorArtV
A0A068Q7I5_PorArtV
A0A068Q7Q0_PorArtV
A0A075QVD0_PorArtV
A0A075QYY9_PorArtV
A0A076MNF0_PorArtV
A0A076MNF7_PorArtV
A0A076MNG7_PorArtV
A0A077DAE0_PorArtV
A0A077EKM7_SimArtV
A0A077EKQ0_SimArtV
A0A088FQ41_PorArtV
A0A089FYA8_SimArtV
A0A089FYH7_SimArtV
A0A089FYM3_SimArtV
A0A089G087_PorArtV
A0A089G0A3_SimArtV
A0A089G0G4_SimArtV
A0A089G0N3_SimArtV
A0A089G1A9_SimArtV
A0A089G1G5_SimArtV
A0A089G1X7_SimArtV
A0A089G225_SimArtV
A0A089G257_SimArtV
A0A089G286_PorArtV
A0A089G390_PorArtV
A0A089G3R8_PorArtV
A0A089H390_SimArtV
A0A089H3F1_SimArtV
A0A089H3K6_SimArtV
A0A089H5D7_PorArtV
A0A089H5E4_PorArtV
A0A089VG27_PorArtV
A0A096VR77_PorArtV
A0A096VR82_PorArtV
A0A096VR87_PorArtV
A0A096VR93_PorArtV
A0A096VR97_PorArtV
A0A096VR98_PorArtV
A0A096VRA1_PorArtV
A0A096VRA2_PorArtV
A0A096VRA3_PorArtV
A0A096VRA4_PorArtV
A0A096VRA5_PorArtV
A0A096VRA6_PorArtV
A0A096VRA7_PorArtV
A0A096VRA8_PorArtV
A0A096VRA9_PorArtV
A0A096VRB0_PorArtV
A0A096VRB1_PorArtV
A0A096VRB2_PorArtV
A0A096VRB3_PorArtV
A0A096VRB4_PorArtV
A0A096VRB5_PorArtV
A0A096VRB6_PorArtV
A0A096VRB7_PorArtV
A0A096VRB8_PorArtV
A0A096VRB9_PorArtV
A0A096VRC0_PorArtV
A0A096VRC1_PorArtV
A0A096VRC2_PorArtV
A0A096VRC3_PorArtV
A0A096VRC6_PorArtV
A0A096VRC7_PorArtV
A0A096VRC8_PorArtV
A0A096VRC9_PorArtV
A0A096VRD2_PorArtV
A0A096VRD3_PorArtV
A0A096VRD5_PorArtV
A0A096VRD6_PorArtV
A0A096VRD7_PorArtV
A0A096VRD9_PorArtV
A0A096VRE0_PorArtV
A0A096VRE1_PorArtV
A0A096VRE2_PorArtV
A0A096VRE3_PorArtV
A0A096VRE5_PorArtV
A0A096VRE6_PorArtV
A0A096VRE7_PorArtV
A0A096VRE8_PorArtV
A0A096VRE9_PorArtV
A0A096VRF0_PorArtV
A0A096VRF1_PorArtV
A0A096VRF3_PorArtV
A0A096VRF4_PorArtV
A0A096VRF5_PorArtV
A0A096VRF6_PorArtV
A0A096VRF7_PorArtV
A0A096VRF8_PorArtV
A0A096VRF9_PorArtV
A0A096VRG0_PorArtV
A0A096VRG1_PorArtV
A0A096VRG2_PorArtV
A0A096VRG3_PorArtV
A0A096VRG4_PorArtV
A0A096VRG5_PorArtV
A0A096VRG6_PorArtV
A0A096VRG7_PorArtV
A0A096VRG9_PorArtV
A0A096VRH0_PorArtV
A0A096VRH1_PorArtV
A0A096VRH2_PorArtV
A0A096VRH3_PorArtV
A0A096VRH5_PorArtV
A0A096VRH6_PorArtV
A0A096VRH8_PorArtV
A0A096VRH9_PorArtV
A0A096VRI0_PorArtV
A0A096VRI1_PorArtV
A0A096VRI2_PorArtV
A0A096VRI3_PorArtV
A0A096VRI4_PorArtV
A0A096VRI5_PorArtV
A0A096VRI6_PorArtV
A0A096VRI7_PorArtV
A0A096VRI9_PorArtV
A0A096VRJ0_PorArtV
A0A096VRJ1_PorArtV
A0A096VRJ5_PorArtV
A0A096VRJ6_PorArtV
A0A096VRJ7_PorArtV
A0A096VRJ8_PorArtV
A0A096VRK0_PorArtV
A0A096VRK2_PorArtV
A0A096VRK7_PorArtV
A0A096VRK8_PorArtV
A0A096ZNV4_PorArtV
A0A097BQU3_PorArtV
A0A097BQV0_PorArtV
A0A097BQV4_PorArtV
A0A097BQV6_PorArtV
A0A097BQV7_PorArtV
A0A097BQW0_PorArtV
A0A097C2N6_PorArtV
A0A097ITT2_PorArtV
A0A097NZA4_MurArtV
A0A097PB42_PorArtV
A0A097PUF8_PorArtV
A0A097QH98_PorArtV
A0A097QHA1_PorArtV
A0A097QHA6_PorArtV
A0A097QHB3_PorArtV
A0A097QHB4_PorArtV
A0A097QHB7_PorArtV
A0A097QHC3_PorArtV
A0A097QHD5_PorArtV
A0A097QHG0_PorArtV
A0A0A0QYS6_PorArtV
A0A0A0WKD4_PorArtV
A0A0A1ECW1_PorArtV
A0A0A1ED55_PorArtV
A0A0A7HRT7_PorArtV
A0A0A7HSV3_PorArtV
A0A0A7HVH4_PorArtV
A0A0A7HVI1_PorArtV
A0A0B5JQL0_MurArtV
A0A0B6CCJ5_UnkArtV
A0A0C5CI76_PorArtV
A0A0C5CZG6_PorArtV
A0A0E3USV7_PorArtV
A0A0E3USW1_PorArtV
A0A0E3USW9_PorArtV
A0A0E3USX4_PorArtV
A0A0E3USX6_PorArtV
A0A0E3USX8_PorArtV
A0A0E3USY0_PorArtV
A0A0E3USY6_PorArtV
A0A0E3USY8_PorArtV
A0A0E3USY9_PorArtV
A0A0E3USZ0_PorArtV
A0A0E3USZ1_PorArtV
A0A0E3USZ2_PorArtV
A0A0E3USZ3_PorArtV
A0A0E3USZ4_PorArtV
A0A0E3USZ6_PorArtV
A0A0E3USZ8_PorArtV
A0A0E3Z847_PorArtV
A0A0E3Z850_PorArtV
A0A0E3Z855_PorArtV
A0A0E3Z860_PorArtV
A0A0E3Z861_PorArtV
A0A0E3Z865_PorArtV
A0A0E3Z866_PorArtV
A0A0E3Z870_PorArtV
A0A0E3Z875_PorArtV
A0A0E3Z877_PorArtV
A0A0E3Z882_PorArtV
A0A0E3Z885_PorArtV
A0A0E3Z8S6_PorArtV
A0A0E3Z8T4_PorArtV
A0A0E3Z8T8_PorArtV
A0A0E3Z8U3_PorArtV
A0A0E3Z9F6_PorArtV
A0A0E3Z9G1_PorArtV
A0A0E3Z9G6_PorArtV
A0A0E3Z9H1_PorArtV
A0A0E3Z9H6_PorArtV
A0A0E3Z9I0_PorArtV
A0A0E3ZA77_PorArtV
A0A0E3ZA81_PorArtV
A0A0E3ZA85_PorArtV
A0A0E3ZA89_PorArtV
A0A0E3ZA92_PorArtV
A0A0F7L104_PorArtV
A0A0F7L114_PorArtV
A0A0F7L241_PorArtV
A0A0F7R4V6_PorArtV
A0A0G2UH72_UnkArtV
A0A0G3FE10_PorArtV
A0A0K0KP07_PorArtV
A0A0K0N402_PorArtV
A0A0K0VH54_PorArtV
A0A0K0VH67_PorArtV
A0A0K0VJP5_PorArtV
A0A0K0VJR1_PorArtV
A0A0K0VJR3_PorArtV
A0A0K0VJT5_PorArtV
A0A0K0VJU3_PorArtV
A0A0K0VJV3_PorArtV
A0A0K0VJW6_PorArtV
A0A0K0VJX1_PorArtV
A0A0K0VJY4_PorArtV
A0A0K0VJZ2_PorArtV
A0A0K0VJZ9_PorArtV
A0A0K0VK18_PorArtV
A0A0K0VK20_PorArtV
A0A0K0VK36_PorArtV
A0A0K0VK46_PorArtV
A0A0K0VK47_PorArtV
A0A0K0VK69_PorArtV
A0A0K0VK80_PorArtV
A0A0K0VK87_PorArtV
A0A0K0VKA1_PorArtV
A0A0K0VKA8_PorArtV
A0A0K0VKB5_PorArtV
A0A0K0VKD4_PorArtV
A0A0K0VKE3_PorArtV
A0A0K0VKF2_PorArtV
A0A0K0VKG1_PorArtV
A0A0K0VKH0_PorArtV
A0A0K0VKH9_PorArtV
A0A0K1P4Z7_PorArtV
A0A0K1TNW0_PorArtV
A0A0K1TNW6_PorArtV
A0A0K1TPA8_PorArtV
A0A0K1Z5W5_PorArtV
A0A0K1Z5Y2_PorArtV
A0A0K2BLI6_PorArtV
A0A0K2BMB3_PorArtV
A0A0M3SGA2_PorArtV
A0A0M3ULS4_PorArtV
A0A0M4AHX9_PorArtV
A0A0M4AI32_PorArtV
A0A0M4JQS5_PorArtV
A0A0M4MIC9_PorArtV
A0A0M4R499_PorArtV
A0A0M4R6D9_PorArtV
A0A0N6W287_PorArtV
A0A0N6W288_PorArtV
A0A0N6YQZ7_PorArtV
A0A0N6YR13_PorArtV
A0A0N6YR29_PorArtV
A0A0N6YR37_PorArtV
A0A0N6YR41_PorArtV
A0A0N6YR47_PorArtV
A0A0N6YR49_PorArtV
A0A0N6YR54_PorArtV
A0A0N6YR57_PorArtV
A0A0N6YRI8_PorArtV
A0A0N6YRJ6_PorArtV
A0A0N6YRK4_PorArtV
A0A0N6YSJ1_PorArtV
A0A0N6YSJ8_PorArtV
A0A0N6YU16_PorArtV
A0A0N6YU23_PorArtV
A0A0N7FM82_PorArtV
A0A0N7JQM0_PorArtV
A0A0N9DT20_PorArtV
A0A0N9DTZ7_PorArtV
A0A0N9DU05_PorArtV
A0A0N9DU08_PorArtV
A0A0N9DU37_PorArtV
A0A0N9DUA3_PorArtV
A0A0P0QL07_PorArtV
A0A0P0QL58_PorArtV
A0A0P0QLH9_PorArtV
A0A0S2IHN0_PorArtV
A0A0S2IHN8_PorArtV
A0A0S2IHP8_PorArtV
A0A0S2IHP9_PorArtV
A0A0S2IHQ8_PorArtV
A0A0S2IHZ8_PorArtV
A0A0S2II92_PorArtV
A0A0S2IIM7_PorArtV
A0A0S2VHI7_PorArtV
A0A0S2VHJ8_PorArtV
A0A0S2VHK1_PorArtV
A0A0S2VHK4_PorArtV
A0A0S2VHK5_PorArtV
A0A0S2VHK7_PorArtV
A0A0S2VHK8_PorArtV
A0A0S2VHL1_PorArtV
A0A0S2VHL6_PorArtV
A0A0S2VHL7_PorArtV
A0A0S2VHM0_PorArtV
A0A0S2VHM1_PorArtV
A0A0S2VHM2_PorArtV
A0A0S2VHM3_PorArtV
A0A0S2VHM5_PorArtV
A0A0S2VHM9_PorArtV
A0A0S2VHN0_PorArtV
A0A0S2VHN5_PorArtV
A0A0S2VHN6_PorArtV
A0A0S2VHN7_PorArtV
A0A0S2VHN9_PorArtV
A0A0S2VHP0_PorArtV
A0A0S2VHP4_PorArtV
A0A0S2VHQ1_PorArtV
A0A0S2VHQ2_PorArtV
A0A0S2VHQ4_PorArtV
A0A0S2VHQ8_PorArtV
A0A0S2VHQ9_PorArtV
A0A0S2VHR0_PorArtV
A0A0S2VHR6_PorArtV
A0A0S2VHR7_PorArtV
A0A0S2VHS0_PorArtV
A0A0S2VHS3_PorArtV
A0A0S2VHS4_PorArtV
A0A0S2VHS8_PorArtV
A0A0S2VI10_PorArtV
A0A0S2VI12_PorArtV
A0A0S2VI26_PorArtV
A0A0S2VI52_PorArtV
A0A0S2VIF6_PorArtV
A0A0S2VII3_PorArtV
A0A0S2VIJ9_PorArtV
A0A0U2JLE7_PorArtV
A0A0U2M592_PorArtV
A0A0U2QY92_PorArtV
A0A0U2QZ01_PorArtV
A0A0U2R342_PorArtV
A0A0U2ZPC1_PorArtV
A0A0U3ASA6_PorArtV
A0A0U3B4T6_PorArtV
A0A0U3BEP2_PorArtV
A0A0U3BEY0_PorArtV
A0A0U3BFA2_PorArtV
A0A0U3BFK3_PorArtV
A0A0X8ARW6_PorArtV
A0A0X8ASV7_PorArtV
A0A0X8ASV9_PorArtV
A0A0X8AXM5_PorArtV
A0A0X8DEK6_PorArtV
A0A0X8DT34_PorArtV
A0A0X9L2P4_PorArtV
A0A0Y0C6H9_PorArtV
A0A0Y0C6L9_PorArtV
A0A0Y0CAI5_PorArtV
A0A0Y0CCA4_PorArtV
A0A0Y0CCJ9_PorArtV
A0A0Y0CD93_PorArtV
A0A0Y0CPV2_PorArtV
A0A0Y0CXF9_PorArtV
A0A109QNQ4_PorArtV
A0A120HAW9_PorArtV
A0A120HAY0_PorArtV
A0A120HVK6_SimArtV
A0A120HVR7_PorArtV
A0A120HVU4_PorArtV
A0A140EPW7_PorArtV
A0A140GMF7_PorArtV
A0A140H938_PorArtV
A0A140HFC3_PorArtV
A0A140HFC5_PorArtV
A0A140HFC7_PorArtV
A0A140HFC9_PorArtV
A0A140HFD2_PorArtV
A0A140HFD3_PorArtV
A0A140HFD4_PorArtV
A0A140HFD5_PorArtV
A0A140HFD6_PorArtV
A0A140HFD7_PorArtV
A0A140HFD9_PorArtV
A0A140HFE0_PorArtV
A0A140HFE1_PorArtV
A0A140HFE2_PorArtV
A0A140HFE4_PorArtV
A0A140HFE6_PorArtV
A0A140HFE7_PorArtV
A0A140HFF0_PorArtV
A0A140HFF3_PorArtV
A0A140HFF4_PorArtV
A0A140HFF5_PorArtV
A0A140HFF6_PorArtV
A0A140HFF7_PorArtV
A0A140HFF8_PorArtV
A0A140HFF9_PorArtV
A0A140HFG0_PorArtV
A0A140HFG1_PorArtV
A0A140HFG2_PorArtV
A0A140HFG3_PorArtV
A0A140HFG4_PorArtV
A0A140HFG5_PorArtV
A0A140HFG6_PorArtV
A0A140HFG9_PorArtV
A0A140HFH0_PorArtV
A0A140HFH1_PorArtV
A0A140HFH2_PorArtV
A0A140HFH3_PorArtV
A0A140HFH4_PorArtV
A0A140HFH6_PorArtV
A0A140HFH8_PorArtV
A0A140HFI1_PorArtV
A0A140HFI2_PorArtV
A0A140HFI3_PorArtV
A0A140HFI4_PorArtV
A0A140HFI5_PorArtV
A0A140HFI6_PorArtV
A0A140HFI8_PorArtV
A0A140HFI9_PorArtV
A0A140HFJ2_PorArtV
A0A140HFJ3_PorArtV
A0A140HFJ4_PorArtV
A0A140HFJ5_PorArtV
A0A140HFJ6_PorArtV
A0A140HFJ7_PorArtV
A0A140HFK0_PorArtV
A0A140HFK1_PorArtV
A0A140HFK2_PorArtV
A0A140HFK3_PorArtV
A0A140HFK5_PorArtV
A0A140HFK8_PorArtV
A0A140HFK9_PorArtV
A0A140HFL1_PorArtV
A0A140HFL4_PorArtV
A0A140HFL5_PorArtV
A0A140HFL6_PorArtV
A0A140HFL7_PorArtV
A0A140HFL8_PorArtV
A0A140HFL9_PorArtV
A0A140HFM1_PorArtV
A0A140HFM2_PorArtV
A0A140HFM3_PorArtV
A0A140HFM4_PorArtV
A0A140HFM5_PorArtV
A0A140HFM6_PorArtV
A0A140HFM7_PorArtV
A0A140HFM8_PorArtV
A0A140HFM9_PorArtV
A0A140HFN1_PorArtV
A0A140HFN2_PorArtV
A0A140HFN3_PorArtV
A0A140HFN4_PorArtV
A0A140HFN7_PorArtV
A0A140HFN8_PorArtV
A0A140HFP2_PorArtV
A0A140HFP3_PorArtV
A0A140HFP5_PorArtV
A0A140HFP8_PorArtV
A0A140HFQ1_PorArtV
A0A140HFQ3_PorArtV
A0A140HFQ6_PorArtV
A0A140HFQ7_PorArtV
A0A140HFQ8_PorArtV
A0A140HFQ9_PorArtV
A0A140HFR0_PorArtV
A0A140HFR1_PorArtV
A0A140HFR2_PorArtV
A0A140HFR3_PorArtV
A0A140HFR5_PorArtV
A0A140HFR6_PorArtV
A0A140HFR7_PorArtV
A0A140HFR8_PorArtV
A0A140HFR9_PorArtV
A0A140HFS0_PorArtV
A0A140HFS1_PorArtV
A0A140HFS2_PorArtV
A0A140HFS3_PorArtV
A0A140HFS4_PorArtV
A0A140HFS5_PorArtV
A0A140HFS6_PorArtV
A0A140HFS7_PorArtV
A0A140HFS8_PorArtV
A0A140HFS9_PorArtV
A0A140HFT0_PorArtV
A0A140HFT2_PorArtV
A0A140HFT3_PorArtV
A0A140HFT4_PorArtV
A0A140HFT5_PorArtV
A0A140HFT6_PorArtV
A0A140HFT7_PorArtV
A0A140HFT8_PorArtV
A0A140HFT9_PorArtV
A0A140HFU0_PorArtV
A0A140HFU1_PorArtV
A0A140HFU3_PorArtV
A0A140HFU4_PorArtV
A0A140HFU5_PorArtV
A0A140HFU6_PorArtV
A0A140HFU7_PorArtV
A0A140HFU8_PorArtV
A0A140HFU9_PorArtV
A0A140HFV0_PorArtV
A0A140HFV1_PorArtV
A0A140HFV2_PorArtV
A0A140HFV3_PorArtV
A0A140HFV4_PorArtV
A0A140HFV5_PorArtV
A0A140HFV6_PorArtV
A0A140HFV7_PorArtV
A0A140HFV8_PorArtV
A0A140HFV9_PorArtV
A0A140HFW0_PorArtV
A0A140HFW1_PorArtV
A0A140HFW2_PorArtV
A0A140HFW3_PorArtV
A0A140HFW4_PorArtV
A0A140HFW6_PorArtV
A0A140HFW8_PorArtV
A0A140HFW9_PorArtV
A0A140HFX0_PorArtV
A0A140HFX2_PorArtV
A0A140HFX3_PorArtV
A0A140HFX4_PorArtV
A0A140HFX5_PorArtV
A0A140HFX6_PorArtV
A0A140HFX7_PorArtV
A0A140HFX8_PorArtV
A0A140HFX9_PorArtV
A0A140HFY0_PorArtV
A0A140HFY1_PorArtV
A0A140HFY2_PorArtV
A0A140HFY3_PorArtV
A0A140HFY4_PorArtV
A0A140HFY5_PorArtV
A0A140HFY6_PorArtV
A0A140HFY7_PorArtV
A0A140HFY9_PorArtV
A0A140HFZ0_PorArtV
A0A140HFZ2_PorArtV
A0A140HFZ3_PorArtV
A0A140HFZ4_PorArtV
A0A140HFZ6_PorArtV
A0A140HFZ7_PorArtV
A0A140HFZ9_PorArtV
A0A140HG01_PorArtV
A0A140HG02_PorArtV
A0A140HG03_PorArtV
A0A140HG04_PorArtV
A0A140HG06_PorArtV
A0A140HG08_PorArtV
A0A140HG09_PorArtV
A0A140HG10_PorArtV
A0A140HG11_PorArtV
A0A140HG12_PorArtV
A0A140HG13_PorArtV
A0A140HG14_PorArtV
A0A140HG15_PorArtV
A0A140HG16_PorArtV
A0A140HG17_PorArtV
A0A140HG18_PorArtV
A0A140HG19_PorArtV
A0A140HG20_PorArtV
A0A140HG21_PorArtV
A0A140HG22_PorArtV
A0A140HG23_PorArtV
A0A140HG24_PorArtV
A0A140HG25_PorArtV
A0A140HG27_PorArtV
A0A140HG28_PorArtV
A0A140HG29_PorArtV
A0A140HG30_PorArtV
A0A140HG31_PorArtV
A0A140HG32_PorArtV
A0A140HG33_PorArtV
A0A140HG34_PorArtV
A0A140HG35_PorArtV
A0A140HG37_PorArtV
A0A140HG39_PorArtV
A0A140HG41_PorArtV
A0A140HG42_PorArtV
A0A140HG43_PorArtV
A0A140HG44_PorArtV
A0A140HG45_PorArtV
A0A140HG46_PorArtV
A0A140HG47_PorArtV
A0A140HG48_PorArtV
A0A140HG49_PorArtV
A0A140HG50_PorArtV
A0A140HG51_PorArtV
A0A140HG52_PorArtV
A0A140HG53_PorArtV
A0A140HG54_PorArtV
A0A140HG55_PorArtV
A0A140HG58_PorArtV
A0A140HG59_PorArtV
A0A140HG61_PorArtV
A0A140HG62_PorArtV
A0A140HG63_PorArtV
A0A140HG64_PorArtV
A0A140HG65_PorArtV
A0A140HG68_PorArtV
A0A140HG69_PorArtV
A0A140HG70_PorArtV
A0A140HG74_PorArtV
A0A140HG77_PorArtV
A0A140HG78_PorArtV
A0A140HG79_PorArtV
A0A140HG81_PorArtV
A0A140HG84_PorArtV
A0A140HG85_PorArtV
A0A140HG86_PorArtV
A0A140HG87_PorArtV
A0A140HG88_PorArtV
A0A140HG89_PorArtV
A0A140HG90_PorArtV
A0A140HG91_PorArtV
A0A140HG92_PorArtV
A0A140HG93_PorArtV
A0A140HG94_PorArtV
A0A140HG95_PorArtV
A0A140HG96_PorArtV
A0A141RS90_PorArtV
A0A141RY56_PorArtV
A0A142ULG3_PorArtV
A0A142ULH2_PorArtV
A0A142ULI2_PorArtV
A0A142ULJ1_PorArtV
A0A142ULK0_PorArtV
A0A142ULM4_PorArtV
A0A142ULN2_PorArtV
A0A142ULP1_PorArtV
A0A142ULP7_PorArtV
A0A142ULQ0_PorArtV
A0A142ULQ3_PorArtV
A0A142ULQ6_PorArtV
A0A142ULR3_PorArtV
A0A142ULS1_PorArtV
A0A142ULS4_PorArtV
A0A142ULT2_PorArtV
A0A142ULT7_PorArtV
A0A142ULU2_PorArtV
A0A142ULU9_PorArtV
A0A142ULV8_PorArtV
A0A142ULW7_PorArtV
A0A142ULX9_PorArtV
A0A142ULY5_PorArtV
A0A142ULZ3_PorArtV
A0A142UM09_PorArtV
A0A142UMA6_PorArtV
A0A142UMB6_PorArtV
A0A142UMC5_PorArtV
A0A142UMD5_PorArtV
A0A142UME5_PorArtV
A0A142UMH1_PorArtV
A0A142UMH8_PorArtV
A0A142UMI3_PorArtV
A0A142UMJ9_PorArtV
A0A142UN82_PorArtV
A0A142UN85_PorArtV
A0A142UN92_PorArtV
A0A142UN93_PorArtV
A0A142UN99_PorArtV
A0A142UNB9_PorArtV
A0A159D6L4_UnkArtV
A0A159D6L7_UnkArtV
A0A159D6N6_UnkArtV
A0A159D6Q3_UnkArtV
A0A159D6R2_UnkArtV
A0A159D6S9_UnkArtV
A0A159D6V9_UnkArtV
A0A159D6W4_UnkArtV
A0A159D6X3_UnkArtV
A0A159D6Y9_UnkArtV
A0A159D708_UnkArtV
A0A159D714_UnkArtV
A0A159D771_UnkArtV
A0A159D7B3_UnkArtV
A0A159D7B8_UnkArtV
A0A159D7H0_UnkArtV
A0A159D7H6_UnkArtV
A0A159D7M3_UnkArtV
A0A160HUY8_PorArtV
A0A161ECI2_PorArtV
A0A161EDX1_PorArtV
A0A161EEK3_PorArtV
A0A161ENM7_PorArtV
A0A161EUH0_PorArtV
A0A161EVS6_PorArtV
A0A161HAS7_PorArtV
A0A164BPW1_PorArtV
A0A166TMR8_PorArtV
A0A166TMT8_PorArtV
A0A166TN35_PorArtV
A0A166TN42_PorArtV
A0A166TN53_PorArtV
A0A166TNC4_PorArtV
A0A166TND8_PorArtV
A0A166TNF1_PorArtV
A0A166TNH2_PorArtV
A0A166TNK9_PorArtV
A0A166TNP8_PorArtV
A0A166TNQ9_PorArtV
A0A166TNR7_PorArtV
A0A166TNU7_PorArtV
A0A166TP16_PorArtV
A0A166TP36_PorArtV
A0A166TP70_PorArtV
A0A166TP71_PorArtV
A0A166TP78_PorArtV
A0A166TPA2_PorArtV
A0A166TPB8_PorArtV
A0A166TPD6_PorArtV
A0A166TPD9_PorArtV
A0A166TPE3_PorArtV
A0A167L7B6_UnkArtV
A0A173DQX3_PorArtV
A0A173DWV0_PorArtV
A0A173DWW0_PorArtV
A0A173DWW3_PorArtV
A0A173DWX8_PorArtV
A0A192WN27_PorArtV
A0A193K7Z1_PorArtV
A0A193K8J5_PorArtV
A0A1B0REK7_PorArtV
A0A1B0YD52_PorArtV
A0A1B0YM15_PorArtV
A0A1B0Z8N9_PorArtV
A0A1B0Z8U3_PorArtV
A0A1B0Z8V2_PorArtV
A0A1B0Z8W3_PorArtV
A0A1B0Z8W6_PorArtV
A0A1B0Z8X7_PorArtV
A0A1B0Z905_PorArtV
A0A1B0Z907_PorArtV
A0A1B0Z944_PorArtV
A0A1B0Z965_PorArtV
A0A1B0Z9A4_PorArtV
A0A1B0Z9B5_PorArtV
A0A1B0Z9C0_PorArtV
A0A1B0Z9E5_PorArtV
A0A1B0Z9H1_PorArtV
A0A1B0Z9I1_PorArtV
A0A1B0Z9I4_PorArtV
A0A1B0Z9L3_PorArtV
A0A1B0Z9L7_PorArtV
A0A1B0Z9P1_PorArtV
A0A1B0Z9P8_PorArtV
A0A1B0Z9Q3_PorArtV
A0A1B0Z9S9_PorArtV
A0A1B0Z9V2_PorArtV
A0A1B0Z9W7_PorArtV
A0A1B0Z9X2_PorArtV
A0A1B0Z9Z4_PorArtV
A0A1B1J921_PorArtV
A0A1B1J922_PorArtV
A0A1B1J928_PorArtV
A0A1B1J931_PorArtV
A0A1B1J932_PorArtV
A0A1B1J934_PorArtV
A0A1B1J935_PorArtV
A0A1B1J936_PorArtV
A0A1B1J937_PorArtV
A0A1B1J938_PorArtV
A0A1B1J939_PorArtV
A0A1B1J941_PorArtV
A0A1B1J942_PorArtV
A0A1B1J943_PorArtV
A0A1B1J944_PorArtV
A0A1D8RFP7_PorArtV
A0A1D8RFQ1_PorArtV
A0A1D8RFR5_PorArtV
A0A1D8RFS1_PorArtV
A0A1D8RFS2_PorArtV
A0A1D8RFS6_PorArtV
A0A1D8RFS7_PorArtV
A0A1D8RFT1_PorArtV
A0A1D8RFT3_PorArtV
A0A1D8RFT5_PorArtV
A0A1D8RFT6_PorArtV
A0A1D8RFU0_PorArtV
A0A1D8RFU6_PorArtV
A0A1D8RFU8_PorArtV
A0A1D8RFV1_PorArtV
A0A1D8RG99_PorArtV
A0A1D8RGB3_PorArtV
A0A1J0M256_PorArtV
A0A1L2BXR5_PorArtV
A0A1L2BXS0_PorArtV
A0A1L2BXT6_PorArtV
A0A1L2BXV8_PorArtV
A0A1L2BXX0_PorArtV
A0A1L2BXX1_PorArtV
A0A1L2BXY3_PorArtV
A0A1L2BY03_PorArtV
A0A1L3H029_PorArtV
A0A1L5YNK2_UnkArtV
A0A1L5YNR3_UnkArtV
A0A1L5YPH4_SimArtV
A0A1L5YPM3_SimArtV
A0A1L5YPY0_SimArtV
A0A1L5YQB8_SimArtV
A0A1L5YR47_PorArtV
A0A1L5YR55_PorArtV
A0A1L5YR67_PorArtV
A0A1L5YR69_PorArtV
A0A1L5YR70_PorArtV
A0A1L5YR78_PorArtV
A0A1L5YR79_PorArtV
A0A1P8YWH2_PorArtV
A0A1P8YWH3_PorArtV
A0A1P8YWH6_PorArtV
A0A1P8YWI6_PorArtV
A0A1S5YDL8_PorArtV
A0A1S5YDN6_PorArtV
A0A1S5YE38_PorArtV
A0A1S5YEA8_PorArtV
A0A1S5YEA9_PorArtV
A0A1S6QWM2_PorArtV
A0A1S6QWN2_PorArtV
A0A1S6QWN4_PorArtV
A0A1S6QWR9_PorArtV
A0A1S6QWS6_PorArtV
A0A1S6QWT5_PorArtV
A0A1S6QWY7_PorArtV
A0A1S6QX19_PorArtV
A0A1S6QX27_PorArtV
A0A1S6QX56_PorArtV
A0A1S6QX61_PorArtV
A0A1S6QX75_PorArtV
A0A1S6QX80_PorArtV
A0A1S6QX84_PorArtV
A0A1S6QX88_PorArtV
A0A1S6QXA0_PorArtV
A0A1S6QXA3_PorArtV
A0A1S6QXA9_PorArtV
A0A1S6QXD7_PorArtV
A0A1S6QXF3_PorArtV
A0A1S6QXG5_PorArtV
A0A1S6QXH2_PorArtV
A0A1S6QXI1_PorArtV
A0A1S6QXI3_PorArtV
A0A1S6QXJ8_PorArtV
A0A1S6QXK2_PorArtV
A0A1S6QXL9_PorArtV
A0A1S6QXN2_PorArtV
A0A1S6QXP2_PorArtV
A0A1S6QXP9_PorArtV
A0A1S6QXR3_PorArtV
A0A1S6QXS3_PorArtV
A0A1S6QXT8_PorArtV
A0A1S6QY13_PorArtV
A0A1S6QY21_PorArtV
A0A1S6QY43_PorArtV
A0A1S6QY71_PorArtV
A0A1S6QY84_PorArtV
A0A1S6QYA4_PorArtV
A0A1S6QYD3_PorArtV
A0A1S6QYE8_PorArtV
A0A1S6QYF2_PorArtV
A0A1S6QYG4_PorArtV
A0A1S6QYG9_PorArtV
A0A1S6QYM4_PorArtV
A0A1S6QYP6_PorArtV
A0A1S6QYQ5_PorArtV
A0A1S6QYT3_PorArtV
A0A1S6QYU1_PorArtV
A0A1S6QYW6_PorArtV
A0A1S6QYY7_PorArtV
A0A1S6QZ06_PorArtV
A0A1S6QZ18_PorArtV
A0A1S6QZ26_PorArtV
A0A1S6QZ47_PorArtV
A0A1S6QZ89_PorArtV
A0A1S6QZ96_PorArtV
A0A1S6QZA6_PorArtV
A0A1S6QZB6_PorArtV
A0A1S6QZB7_PorArtV
A0A1S6QZD0_PorArtV
A0A1S7DJW0_PorArtV
A0A1V0CHZ9_PorArtV
A0A1V0CI10_PorArtV
A0A1V0CI20_PorArtV
A0A1V0CI21_PorArtV
A0A1V0CI28_PorArtV
A0A1V0CI36_PorArtV
A0A1V0CI40_PorArtV
A0A1V0CI41_PorArtV
A0A1V0CI42_PorArtV
A0A1V0CI43_PorArtV
A0A1V0CI45_PorArtV
A0A1V0CI53_PorArtV
A0A1V0CIC6_PorArtV
A0A1V0CID6_PorArtV
A0A1V0CIE5_PorArtV
A0A1V0CIF6_PorArtV
A0A1V0CIL6_PorArtV
A0A1W5WZS5_PorArtV
A0A1W5WZT2_PorArtV
A0A1W5WZV4_PorArtV
A0A1W5WZV7_PorArtV
A0A1W5WZW1_PorArtV
A0A1W5WZX2_PorArtV
A0A1W5WZY1_PorArtV
A0A1W5WZY4_PorArtV
A0A1W5WZZ4_PorArtV
A0A1W5X004_PorArtV
A0A1W5X021_PorArtV
A0A1W5X035_PorArtV
A0A1W5X037_PorArtV
A0A1W5X056_PorArtV
A0A1W5X057_PorArtV
A0A1W5X071_PorArtV
A0A1W5X0A9_PorArtV
A0A1W5X0B2_PorArtV
A0A1W6NW63_PorArtV
A0A1W6P3X6_PorArtV
A0A1X9QHL4_PorArtV
A0A1X9QHL5_PorArtV
A0A1X9QHM1_PorArtV
A0A1X9YLC6_PorArtV
A0A1X9YLD2_PorArtV
A0A1X9YLD4_PorArtV
A0A1X9YLD5_PorArtV
A0A1X9YLE5_PorArtV
A0A1X9YLF5_PorArtV
A0A1X9YLF6_PorArtV
A0A1X9YLG4_PorArtV
A0A1X9YLG5_PorArtV
A0A1X9YLG7_PorArtV
A0A1X9YLG8_PorArtV
A0A1X9YLG9_PorArtV
A0A1X9YLH2_PorArtV
A0A1X9YLH3_PorArtV
A0A1X9YLH4_PorArtV
A0A1X9YLI4_PorArtV
A0A1X9YLP0_PorArtV
A0A1X9YLP1_PorArtV
A0A1X9YLP2_PorArtV
A0A1X9YLP3_PorArtV
A0A1X9YLP4_PorArtV
A0A1X9YLP5_PorArtV
A0A1X9YLP6_PorArtV
A0A1X9YLP7_PorArtV
A0A1X9YLP9_PorArtV
A0A1X9YLQ1_PorArtV
A0A1X9YLQ3_PorArtV
A0A1X9YLQ4_PorArtV
A0A1X9YLQ5_PorArtV
A0A1X9YLQ6_PorArtV
A0A1X9YLQ7_PorArtV
A0A1X9YLQ8_PorArtV
A0A1X9YLQ9_PorArtV
A0A1X9YLR0_PorArtV
A0A1X9YLR1_PorArtV
A0A1X9YLR2_PorArtV
A0A1X9YLR4_PorArtV
A0A1X9YLR5_PorArtV
A0A1X9YLR6_PorArtV
A0A1X9YLR7_PorArtV
A0A1X9YLR8_PorArtV
A0A1X9YLR9_PorArtV
A0A1X9YLS0_PorArtV
A0A1X9YLS1_PorArtV
A0A1X9YLS3_PorArtV
A0A1X9YLS4_PorArtV
A0A1X9YLS5_PorArtV
A0A1X9YLS6_PorArtV
A0A1X9YLS7_PorArtV
A0A1X9YLS8_PorArtV
A0A1X9YLS9_PorArtV
A0A1X9YLT0_PorArtV
A0A1X9YLT1_PorArtV
A0A1X9YLT2_PorArtV
A0A1X9YLT3_PorArtV
A0A1X9YLT5_PorArtV
A0A1X9YLT7_PorArtV
A0A1X9YLT8_PorArtV
A0A1Z1MZA6_PorArtV
A0A1Z1MZA8_PorArtV
A0A1Z1MZB0_PorArtV
A0A1Z1MZB1_PorArtV
A0A1Z1MZB3_PorArtV
A0A1Z1MZC0_PorArtV
A0A1Z1MZC1_PorArtV
A0A1Z1MZC2_PorArtV
A0A1Z1MZC3_PorArtV
A0A1Z1MZC4_PorArtV
A0A1Z1MZC5_PorArtV
A0A1Z1MZC6_PorArtV
A0A1Z1MZC7_PorArtV
A0A1Z1MZC8_PorArtV
A0A1Z1MZD0_PorArtV
A0A1Z1MZD1_PorArtV
A0A1Z1MZD2_PorArtV
A0A1Z1MZD6_PorArtV
A0A1Z1MZF4_PorArtV
A0A1Z1MZF6_PorArtV
A0A1Z1MZF7_PorArtV
A0A1Z1MZF9_PorArtV
A0A1Z2RX67_UnkArtV
A0A1Z2RX72_UnkArtV
A0A220T1Z5_PorArtV
A0A221KQ00_PorArtV
A0A221KQ46_PorArtV
A0A286MPM6_PorArtV
A0A286MPM8_PorArtV
A0A286MPM9_PorArtV
A0A286MPN0_PorArtV
A0A286MPN1_PorArtV
A0A286R5M0_PorArtV
A0A290DSW2_PorArtV
A0A291HGS2_PorArtV
A0A291HGT4_PorArtV
A0A291HGT5_PorArtV
A0A291HGT6_PorArtV
A0A291HGT9_PorArtV
A0A291HGU0_PorArtV
A0A291HGV3_PorArtV
A0A291HGV5_PorArtV
A0A291HGV6_PorArtV
A0A291HGW3_PorArtV
A0A291HGW8_PorArtV
A0A291HGX7_PorArtV
A0A291HGX8_PorArtV
A0A291HH04_PorArtV
A0A291P0D0_PorArtV
A0A2D3FB88_PorArtV
A0A2D3FB98_PorArtV
A0A2D3FBA1_PorArtV
A0A2D3FBB1_PorArtV
A0A2D3HIU7_PorArtV
A0A2H4MWP7_UnkArtV
A0A2H4MYU6_UnkArtV
A0A2H4QGA3_EqArtV
A0A2H4QTT6_PorArtV
A0A2H4QTT7_PorArtV
A0A2H4QTU0_PorArtV
A0A2H4QTU2_PorArtV
A0A2H4QTU3_PorArtV
A0A2H4QTU5_PorArtV
A0A2H4QTU6_PorArtV
A0A2H4QTU8_PorArtV
A0A2H4QTV0_PorArtV
A0A2H4QTV1_PorArtV
A0A2H4QTV5_PorArtV
A0A2H4QTV7_PorArtV
A0A2H4QTW1_PorArtV
A0A2H4QTW2_PorArtV
A0A2H4QTW8_PorArtV
A0A2K9UW67_PorArtV
A0A2L0NFX4_PorArtV
A0A2L0NFX7_PorArtV
A0A2L0NG11_PorArtV
A0A2L0NG18_PorArtV
A0A2L0NGM5_PorArtV
A0A2L0NGZ5_PorArtV
A0A2P1GJC3_UnkArtV
A0A2R3TV23_PorArtV
A0A2R8G1S6_PorArtV
A0A2R8G1S7_PorArtV
A0A2S0SZ79_UnkArtV
A0A2S1GJV0_PorArtV
A0A2U8KH20_PorArtV
A0A2U8UBC3_PorArtV
A0A2U8UBC6_PorArtV
A0A2U8UBC9_PorArtV
A0A2U8UBD0_PorArtV
A0A2U8UBD1_PorArtV
A0A2U8UBD2_PorArtV
A0A2U8UBD4_PorArtV
A0A2U8UBE0_PorArtV
A0A2U8UBE1_PorArtV
A0A2U8UBE3_PorArtV
A0A2U8UBE4_PorArtV
A0A2U8UBE5_PorArtV
A0A2U8UBE7_PorArtV
A0A2U8UBE8_PorArtV
A0A2U8UBE9_PorArtV
A0A2U8UBF3_PorArtV
A0A2U8UBF4_PorArtV
A0A2U8UBF6_PorArtV
A0A2U8UBG3_PorArtV
A0A2U8UBH1_PorArtV
A0A2U8UBH3_PorArtV
A0A2U8UBH4_PorArtV
A0A2U8UBI0_PorArtV
A0A2U8UBI6_PorArtV
A0A2U8UBI7_PorArtV
A0A2U8UBI8_PorArtV
A0A2U8UBJ0_PorArtV
A0A2U8UBJ1_PorArtV
A0A2U8UBJ2_PorArtV
A0A2U8UBJ4_PorArtV
A0A2U8UBJ7_PorArtV
A0A2U8UBJ8_PorArtV
A0A2U8UBJ9_PorArtV
A0A2U8UBK0_PorArtV
A0A2U8UBK1_PorArtV
A0A2U8UBK2_PorArtV
A0A2U8UBK3_PorArtV
A0A2U8UBK6_PorArtV
A0A2U8UBK8_PorArtV
A0A2U8UBK9_PorArtV
A0A2U8UBL0_PorArtV
A0A2U8UBL1_PorArtV
A0A2U8UBL2_PorArtV
A0A2U8UBL3_PorArtV
A0A2U8UBL8_PorArtV
A0A2U8UBL9_PorArtV
A0A2U8UBM0_PorArtV
A0A2U8UBM4_PorArtV
A0A2U8UBM6_PorArtV
A0A2U8UBM7_PorArtV
A0A2U8UBM8_PorArtV
A0A2U8UBM9_PorArtV
A0A2U8UBN3_PorArtV
A0A2U8UBN8_PorArtV
A0A2U8UBP1_PorArtV
A0A2U8UBP2_PorArtV
A0A2U8UBP4_PorArtV
A0A2U8UBP6_PorArtV
A0A2U8UBP7_PorArtV
A0A2U8UBP8_PorArtV
A0A2U8UBP9_PorArtV
A0A2U8UBQ0_PorArtV
A0A2U8UBQ1_PorArtV
A0A2U8UBQ2_PorArtV
A0A2U8UBQ3_PorArtV
A0A2U8UBQ4_PorArtV
A0A2U8UBQ5_PorArtV
A0A2U8UBQ6_PorArtV
A0A2U8UBQ7_PorArtV
A0A2U8UBQ8_PorArtV
A0A2U8UBQ9_PorArtV
A0A2U8UBR0_PorArtV
A0A2U8UBR2_PorArtV
A0A2U8UBR3_PorArtV
A0A2U8UBR4_PorArtV
A0A2U8UBR5_PorArtV
A0A2U8UBR7_PorArtV
A0A2U8UBR8_PorArtV
A0A2U8UBR9_PorArtV
A0A2U8UBS0_PorArtV
A0A2U8UBS1_PorArtV
A0A2U8UBS2_PorArtV
A0A2U8UBS3_PorArtV
A0A2U8UBS5_PorArtV
A0A2U8UBS8_PorArtV
A0A2U8UBS9_PorArtV
A0A2U9K411_PorArtV
A0A2U9K412_PorArtV
A0A2U9K417_PorArtV
A0A2U9K418_PorArtV
A0A2U9K419_PorArtV
A0A2U9K422_PorArtV
A0A2U9K428_PorArtV
A0A2U9K430_PorArtV
A0A2U9K435_PorArtV
A0A2U9K436_PorArtV
A0A2U9K437_PorArtV
A0A2U9K439_PorArtV
A0A2U9K446_PorArtV
A0A2U9K447_PorArtV
A0A2U9K451_PorArtV
A0A2U9K457_PorArtV
A0A2U9K496_PorArtV
A0A2U9K499_PorArtV
A0A2U9K4A1_PorArtV
A0A2U9K4A3_PorArtV
A0A2U9K4B2_PorArtV
A0A2U9K4B7_PorArtV
A0A2U9K4M5_PorArtV
A0A2U9K4N3_PorArtV
A0A2U9K4N5_PorArtV
A0A2U9K513_PorArtV
A0A2U9K515_PorArtV
A0A2U9K517_PorArtV
A0A2U9K521_PorArtV
A0A2U9K523_PorArtV
A0A2U9K5J0_PorArtV
A0A2U9K5J7_PorArtV
A0A2U9K5J8_PorArtV
A0A2U9K5K7_PorArtV
A0A2Z4EDY7_PorArtV
A0A2Z4EJH3_PorArtV
A0A2Z5X8Z8_PorArtV
A0A2Z5X900_PorArtV
A0A2Z5X910_PorArtV
A0A2Z5X985_PorArtV
A0A344X8G4_PorArtV
A0A345AI03_PorArtV
A0A345ANH5_PorArtV
A0A345ANI3_PorArtV
A0A345ANJ9_PorArtV
A0A345ANK7_PorArtV
A0A345F0T4_PorArtV
A0A346M704_PorArtV
A0A346T4Y7_PorArtV
A0A346T4Y8_PorArtV
A0A346T632_PorArtV
A0A346T633_PorArtV
A0A346T634_PorArtV
A0A346T635_PorArtV
A0A346T637_PorArtV
A0A346T638_PorArtV
A0A346T640_PorArtV
A0A346T643_PorArtV
A0A346T644_PorArtV
A0A346T645_PorArtV
A0A346T646_PorArtV
A0A346T647_PorArtV
A0A346T648_PorArtV
A0A346T649_PorArtV
A0A346T650_PorArtV
A0A346T651_PorArtV
A0A346T652_PorArtV
A0A346T654_PorArtV
A0A384TRU5_PorArtV
A0A385DMV9_PorArtV
A0A385DNR3_PorArtV
A0A385FQ80_PorArtV
A0A385FQ91_PorArtV
A0A385FQ97_PorArtV
A0A386JTN1_PorArtV
A0A386TKP3_PorArtV
A0A3G1HUX6_PorArtV
A0A3G2VQS2_PorArtV
A0A3G2VR00_PorArtV
A0A3G2VR09_PorArtV
A0A3G2VR21_PorArtV
A0A3G2VR31_PorArtV
A0A3G2VR41_PorArtV
A0A3G2VR53_PorArtV
A0A3G2VR88_PorArtV
A0A3G2VR95_PorArtV
A0A3G2WJB4_PorArtV
A0A3G4S993_PorArtV
A0A3G5BT88_PorArtV
A0A3G5BT92_PorArtV
A0A3G5BTA0_PorArtV
A0A3G5BTD1_PorArtV
A0A3G5BTF1_PorArtV
A0A3G5BTI6_PorArtV
A0A3G5BTI9_PorArtV
A0A3G5BTL1_PorArtV
A0A410GUC4_SimArtV
A0A410SEV8_PorArtV
A0A410SEW2_PorArtV
A0A410SEW6_PorArtV
A0A410SEX2_PorArtV
A0A410SEX5_PorArtV
A0A410SEX6_PorArtV
A0A410SEX8_PorArtV
A0A410SEY0_PorArtV
A0A410SEY5_PorArtV
A0A410SEY8_PorArtV
A0A410SEZ1_PorArtV
A0A410SEZ8_PorArtV
A0A410SEZ9_PorArtV
A0A410SF21_PorArtV
A0A410SF23_PorArtV
A0A410SF24_PorArtV
A0A410SF26_PorArtV
A0A410SF35_PorArtV
A0A410SF41_PorArtV
A0A410SF44_PorArtV
A0A410SF45_PorArtV
A0A410SF67_PorArtV
A0A410SF75_PorArtV
A0A411KY99_PorArtV
A0A411KYA7_PorArtV
A0A411KYB9_PorArtV
A0A411KYD6_PorArtV
A0A481XRY0_PorArtV
A0A481XSD8_PorArtV
A0A481XSP9_PorArtV
A0A481XSQ3_PorArtV
A0A481XT28_PorArtV
A0A481XT34_PorArtV
A0A481XUS4_PorArtV
A0A481XUY6_PorArtV
A0A481XV54_PorArtV
A0A481XW42_PorArtV
A0A482AW86_PorArtV
A0A482AYR9_PorArtV
A0A482F5Q1_PorArtV
A0A4P8W0D3_PorArtV
A0A4P8W0D8_PorArtV
A0A4P8W0E0_PorArtV
A0A4P8W138_PorArtV
A0A4P9I837_PorArtV
A0A4P9I842_PorArtV
A0A4P9I849_PorArtV
A0A4P9I851_PorArtV
A0A4P9I852_PorArtV
A0A4P9I857_PorArtV
A0A4P9I858_PorArtV
A0A4P9I861_PorArtV
A0A4P9I890_PorArtV
A0A4P9I893_PorArtV
A0A4P9I8A0_PorArtV
A0A4P9I8B3_PorArtV
A0A4P9I8B6_PorArtV
A0A4P9I8D9_PorArtV
A0A4P9I8E9_PorArtV
A0A4P9I8F6_PorArtV
A0A4P9I8I5_PorArtV
A0A4P9I8I8_PorArtV
A0A4P9I8J3_PorArtV
A0A4P9I8K2_PorArtV
A0A4P9I8K5_PorArtV
A0A4P9I8L1_PorArtV
A0A4P9I8L5_PorArtV
A0A4P9I8Q4_PorArtV
A0A4V1HAA6_PorArtV
A0A4V1HAA8_PorArtV
A0A4V1HAA9_PorArtV
A0A4Y5R240_PorArtV
A0A4Y5R267_PorArtV
A0A4Y5R8V4_PorArtV
A0A4Y5R8V5_PorArtV
A0A4Y5R8W5_PorArtV
A0A4Y5R8W6_PorArtV
A0A4Y5R8X3_PorArtV
A0A4Y5R8X4_PorArtV
A0A4Y5R8X6_PorArtV
A0A4Y5R8Y1_PorArtV
A0A4Y5R8Y3_PorArtV
A0A4Y5R8Y5_PorArtV
A0A4Y5R8Y7_PorArtV
A0A4Y5R8Z0_PorArtV
A0A4Y5R8Z4_PorArtV
A0A4Y5R8Z5_PorArtV
A0A4Y5R8Z6_PorArtV
A0A4Y5R900_PorArtV
A0A4Y5R901_PorArtV
A0A4Y5R907_PorArtV
A0A4Y5R908_PorArtV
A0A4Y5R909_PorArtV
A0A4Y5R914_PorArtV
A0A4Y5R915_PorArtV
A0A4Y5R917_PorArtV
A0A4Y5R919_PorArtV
A0A4Y5R922_PorArtV
A0A4Y5R923_PorArtV
A0A4Y5R924_PorArtV
A0A4Y5R927_PorArtV
A0A4Y5R928_PorArtV
A0A4Y5R938_PorArtV
A0A4Y5R943_PorArtV
A0A4Y5R954_PorArtV
A0A4Y5R967_PorArtV
A0A4Y5R9A6_PorArtV
A0A4Y5R9C5_PorArtV
A0A4Y5R9D3_PorArtV
A0A4Y5R9D5_PorArtV
A0A4Y5R9E2_PorArtV
A0A4Y5R9E3_PorArtV
A0A4Y5R9F2_PorArtV
A0A4Y5R9F3_PorArtV
A0A4Y5R9F7_PorArtV
A0A4Y5R9G4_PorArtV
A0A4Y5R9G9_PorArtV
A0A4Y5R9J8_PorArtV
A0A4Y5R9K4_PorArtV
A0A4Y5R9K8_PorArtV
A0A4Y5R9L9_PorArtV
A0A4Y5R9M9_PorArtV
A0A4Y5RBD9_PorArtV
A0A4Y5RBE5_PorArtV
A0A4Y5RBF0_PorArtV
A0A4Y5RBF9_PorArtV
A0A4Y5RBG2_PorArtV
A0A4Y5RUV4_PorArtV
A0A4Y5T662_PorArtV
A0A4Y6JJV1_PorArtV
A0A513QGS2_PorArtV
A0A513WY89_PorArtV
A0A515EJ67_PorArtV
A0A515VFS7_PorArtV
A0A515VFV3_PorArtV
A0A565DIJ7_PorArtV
A0A565DIJ8_PorArtV
A0A565DIJ9_PorArtV
A0A565DIK0_PorArtV
A0A5B8ZYV7_PorArtV
A0A5B9CTB3_PorArtV
A0A5B9CTF8_PorArtV
A0A5B9CTG2_PorArtV
A0A5B9CTG7_PorArtV
A0A5B9CTT7_PorArtV
A0A5B9CTU1_PorArtV
A0A5B9CU06_PorArtV
A0A5B9CU27_PorArtV
A0A5B9CU68_PorArtV
A0A5B9CUK7_PorArtV
A0A5B9CUY5_PorArtV
A0A5B9T644_PorArtV
A0A5B9T661_PorArtV
A0A5B9T691_PorArtV
A0A5B9T6B8_PorArtV
A0A5B9T6C0_PorArtV
A0A5B9TE34_PorArtV
A0A5J6Y255_PorArtV
A0A648N5E4_PorArtV
A0A648N5L7_PorArtV
A0A648N7A4_PorArtV
A0A648N7F7_PorArtV
A0A648N7K2_PorArtV
A0A648N7K6_PorArtV
A0A648N7L0_PorArtV
A0A648N7M0_PorArtV
A0A648N7U3_PorArtV
A0A648N7U6_PorArtV
A0A648N7W2_PorArtV
A0A648N7X3_PorArtV
A0A648N818_PorArtV
A0A648N835_PorArtV
A0A648N838_PorArtV
A0A648N850_PorArtV
A0A648N8C1_PorArtV
A0A650DIB2_PorArtV
A0A650DIC7_PorArtV
A0A654JMA1_PorArtV
A0A654JMA9_PorArtV
A0A654JMC0_PorArtV
A0A654JMC8_PorArtV
A0A654JMD6_PorArtV
A0A654JME7_PorArtV
A0A6B9J8N3_PorArtV
A0A6B9J8N9_PorArtV
A0A6B9J8Q7_PorArtV
A0A6B9J8Q8_PorArtV
A0A6B9J8R0_PorArtV
A0A6B9J8R5_PorArtV
A0A6B9J8S4_PorArtV
A0A6B9J8S5_PorArtV
A0A6B9J8S9_PorArtV
A0A6B9J8T8_PorArtV
A0A6B9J8U9_PorArtV
A0A6B9J8V1_PorArtV
A0A6B9J8W9_PorArtV

## Sheet: AstV Spike
Astrovirus Spike Sequences
A0A2P1GMD7_WenAsV
O12792_HumAsV
Q9IFX1_HumAsV
A0A060BCT2_BovAsV
A0A060BG50_BovAsV
A0A060BGR8_BovAsV
A0A060BGT7_BovAsV
A0A060BLI4_BovAsV
A0A060BM97_BovAsV
A0A060BMB9_BovAsV
A0A076JVB5_FelAsV
A0A0B5CVH8_BovAsV
A0A0B5E8C6_UndAsV
A0A0B5EBR8_UndAsV
A0A0B5H9N3_YakAsV
A0A0B5HDC3_YakAsV
A0A0B5HDC6_YakAsV
A0A0B5HJA9_YakAsV
A0A0E3SSS1_CanAsV
A0A0E3STZ3_CanAsV
A0A0E3STZ6_CanAsV
A0A0E3X2G3_CanAsV
A0A0K0NIZ9_DroAsV
A0A0K0NJ03_DroAsV
A0A0K0NJE5_DroAsV
A0A0K0NJE7_DroAsV
A0A0K0PY11_PorAsV
A0A0K2D7X0_PorAsV
A0A0K2D889_PorAsV
A0A0M3R6K3_HumAsV
A0A0M3R6K5_HumAsV
A0A0M3R6L0_HumAsV
A0A0M3VGG3_BovAsV
A0A0M3VGG6_BovAsV
A0A0M3VGG9_BovAsV
A0A0M4F9E3_HumAsV
A0A0M4TPM1_BovAsV
A0A0M4U1Q8_BovAsV
A0A0M4UFP9_BovAsV
A0A0M4UP82_BovAsV
A0A0M4UP88_BovAsV
A0A0M5JDT9_HumAsV
A0A0M5MQR9_BovAsV
A0A0M5MQS2_BovAsV
A0A0M5MSB1_BovAsV
A0A0M5MTV3_BovAsV
A0A0M5MU00_BovAsV
A0A0M5MYY0_BovAsV
A0A0M5MYY7_BovAsV
A0A0R6QGR8_UndAsV
A0A0S2Z3E2_BovAsV
A0A0S3CQL4_PorAsV
A0A0X8SJE4_PorAsV
A0A0X8SJF4_PorAsV
A0A0X8TMY4_PorAsV
A0A0X8X644_PorAsV
A0A120GVK0_PorAsV
A0A120GVL7_PorAsV
A0A140KFF4_UndAsV
A0A141QRW5_PorAsV
A0A143VPI6_BovAsV
A0A191FBN9_PorAsV
A0A191FBS3_PorAsV
A0A1D6Y6S0_BovAsV
A0A1L2EC36_PorAsV
A0A1L4A1H7_PorAsV
A0A1L4A1J7_PorAsV
A0A1L6BXC4_CanAsV
A0A1L6BXD0_CanAsV
A0A1L6BXD4_CanAsV
A0A1L6BXD5_CanAsV
A0A1L6BXE4_CanAsV
A0A1L6BXE5_CanAsV
A0A1L6C8E5_PorAsV
A0A1L6C8E7_PorAsV
A0A1L6C8F4_PorAsV
A0A1L6C8F5_PorAsV
A0A1L6C8F8_PorAsV
A0A1L6C8G5_PorAsV
A0A1Q1N6P6_QinAsV
A0A1Q1N6P7_QinAsV
A0A1S7IV33_PorAsV
A0A1S7IV38_PorAsV
A0A1S7IV40_PorAsV
A0A1S7IV48_PorAsV
A0A1S7IV51_PorAsV
A0A1S7IV52_PorAsV
A0A1S7IV53_PorAsV
A0A1S7IV57_PorAsV
A0A1S7IV63_PorAsV
A0A1S7IV64_PorAsV
A0A1S7IV71_PorAsV
A0A1S7IV74_PorAsV
A0A1S7IV78_PorAsV
A0A1S7IV81_PorAsV
A0A1S7IV83_PorAsV
A0A1S7IV86_PorAsV
A0A1S7IV90_PorAsV
A0A1S7IV92_PorAsV
A0A1S7IV95_PorAsV
A0A1S7IV97_PorAsV
A0A1S7IVC9_PorAsV
A0A1S7IW26_PorAsV
A0A1S7IW52_PorAsV
A0A1S7IW70_PorAsV
A0A1T4IZ10_OviAsV
A0A1T4IZ18_OviAsV
A0A1U7ET73_PorAsV
A0A1U7ET74_PorAsV
A0A1U7ET85_PorAsV
A0A1U7ET86_PorAsV
A0A1Y0JW71_PorAsV
A0A1Z1GDY9_CanAsV
A0A221LEA5_PorAsV
A0A221LEB1_PorAsV
A0A238TME4_PorAsV
A0A238TN41_PorAsV
A0A248SLB5_OviAsV
A0A248Y4J2_HumAsV
A0A248Y4P7_HumAsV
A0A2D0WW37_PorAsV
A0A2D0WW38_PorAsV
A0A2D0WW39_PorAsV
A0A2D0WWB7_PorAsV
A0A2H4FNS0_RodAsV
A0A2H4FNS1_RodAsV
A0A2H4FP32_RodAsV
A0A2H4FP54_RodAsV
A0A2H4FP73_RodAsV
A0A2H4FS81_RodAsV
A0A2H4FUZ1_RodAsV
A0A2H4FWA9_RodAsV
A0A2H4I6L7_PorAsV
A0A2H4PJX2_PorAsV
A0A2H4PJX4_PorAsV
A0A2H4PJZ0_PorAsV
A0A2H4PK71_PorAsV
A0A2H4R3R4_PorAsV
A0A2P1E4L1_CanAsV
A0A2P1E4L2_CanAsV
A0A2P1E4L3_CanAsV
A0A2P1E4L5_CanAsV
A0A2P1E4L9_CanAsV
A0A2P1E4M2_CanAsV
A0A2P1E4M8_CanAsV
A0A2R3BZB9_HumAsV
A0A2R3BZC2_HumAsV
A0A2R3BZC4_HumAsV
A0A2R3BZE6_HumAsV
A0A2R3BZF9_HumAsV
A0A2Z4BSL8_HumAsV
A0A2Z5DTV2_HumAsV
A0A2Z5WAC8_BovAsV
A0A3G6V7E5_PorAsV
A0A3G6VE21_HumAsV
A0A3G6VE25_HumAsV
A0A3G6VE34_HumAsV
A0A3G6VE35_HumAsV
A0A3G6VE38_HumAsV
A0A3G6VE40_HumAsV
A0A3G6VE42_HumAsV
A0A3G6VE58_HumAsV
A0A3Q8R3A9_PorAsV
A0A3S6A2I7_UndAsV
A0A411EL65_YakAsV
A0A411EL90_YakAsV
A0A482F672_CanAsV
A0A482LN90_OviAsV
A0A4D6C992_HumAsV
A0A4Y5QA32_HumAsV
A0A4Y5SRU9_OviAsV
A0A513Q7V8_PorAsV
A0A513Q7W2_PorAsV
A0A513Q7W5_PorAsV
A0A513Q7Y1_PorAsV
A0A513Q7Z6_PorAsV
A0A513Q806_PorAsV
A0A513Q809_PorAsV
A0A513Q813_PorAsV
A0A513Q819_PorAsV
A0A513Q821_PorAsV
A0A513Q823_PorAsV
A0A513Q833_PorAsV
A0A513Q844_PorAsV
A0A513Q852_PorAsV
A0A513Q858_PorAsV
A0A513Q859_PorAsV
A0A513Q862_PorAsV
A0A513Q865_PorAsV
A0A513Q872_PorAsV
A0A513Q8A1_PorAsV
A0A513Q8A3_PorAsV
A0A513Q8B3_PorAsV
A0A513Q8C4_PorAsV
A0A513Q8D4_PorAsV
A0A513QRB6_BovAsV
A0A514C8X2_BovAsV
A0A514C8X4_BovAsV
A0A514C8Y7_BovAsV
A0A514C8Z7_BovAsV
A0A514C908_BovAsV
A0A5B8NFR8_PorAsV
A0A5B8NI13_PorAsV
A0A5B8P5E5_PorAsV
A0A5B8P5K0_PorAsV
A0A5J6D382_PorAsV
A0A5P9JRA6_TigAsV
A0A5Q2V184_PorAsV
A0A5Q2V587_PorAsV
A0A649YIT0_HumAsV
A0A6B9MD53_BovAsV
A0A6B9MP19_BovAsV
A0A6B9Q6X7_BovAsV
A0A6B9Q6Y3_BovAsV
A0A6B9Q6Y6_BovAsV
A0A6B9Q701_BovAsV
A0A6B9Q7J7_BovAsV
A0A6B9Q9L1_BovAsV
A0A6C0NFI2_RoeAsV
A0A6C0NFJ6_RoeAsV
A0A6H0D8J1_BovAsV
A0A6M6C9V2_HumAsV
A0A6S4JGT4_UndAsV
A0A6S4JGT6_UndAsV
A0A6S4JGT8_UndAsV
A0A6S4JGU0_UndAsV
A0A6S4JGU5_UndAsV
A0A6S4JGU6_UndAsV
A0A6S4JGU8_UndAsV
A0A6S4JGU9_UndAsV
A0A6S4JGV2_UndAsV
A0A6S4JGV4_UndAsV
A0A6S4JGV5_UndAsV
A0A6S4JGV9_UndAsV
A0A6S4JGW2_UndAsV
A0A6S4JGW6_UndAsV
A0A6S4JGX1_UndAsV
A0A6S4JHU1_UndAsV
A0A6S4JHU8_UndAsV
A0A6S4JHV1_UndAsV
A0A6S4JHV4_UndAsV
A0A6S4JHV7_UndAsV
A0A6S4JHV9_UndAsV
A0A6S4JHW4_UndAsV
A0A6S4JHW6_UndAsV
A0A6S4JHX6_UndAsV
A0A6S4JHY5_UndAsV
A0A6S4JIB7_UndAsV
A0A6S4JIC0_UndAsV
A0A6S4JIC6_UndAsV
A0A6S4JID6_UndAsV
A0A6S4JID8_UndAsV
A0A6S4JIE2_UndAsV
A0A6S4JIF4_UndAsV
A0A6S4JJB7_UndAsV
A0A6S4JJC0_UndAsV
A0A6S4JJC5_UndAsV
A0A6S4JJC9_UndAsV
A0A6S4JJD2_UndAsV
A0A6S4JJE0_UndAsV
A0A6S4JJE4_UndAsV
A0A6S4JJF2_UndAsV
A0A6S4JL00_UndAsV
A0A6S4JL14_UndAsV
A0A6S4JL34_UndAsV
A0A6S4JL48_UndAsV
A0A6S4JL57_UndAsV
A0A6S4JL61_UndAsV
A0A6S4JL64_UndAsV
A0A6S4JL70_UndAsV
A0A6S4JL81_UndAsV
A0A6S4JL84_UndAsV
A0A6S4JL86_UndAsV
A0A6S4JL88_UndAsV
A0A6S4JL89_UndAsV
A0A6S4JL93_UndAsV
A0A6S4JL97_UndAsV
A0A6S4JLA5_UndAsV
A0A6S4JLA6_UndAsV
A0A6S4JLB2_UndAsV
A0A6S4JLB7_UndAsV
A0A6S4JLC8_UndAsV
A0A6S4JLE1_UndAsV
A0A6S4JLE8_UndAsV
A0A6S4JM37_UndAsV
A0A6S4JM49_UndAsV
A0A6S4JM55_UndAsV
A0A6S4JM66_UndAsV
A0A6S4JM72_UndAsV
A0A6S4JM80_UndAsV
A0A6S4JM89_UndAsV
A0A6S4JM98_UndAsV
A0A6S4JMM1_UndAsV
A0A6S4JMM3_UndAsV
A0A6S4JMM7_UndAsV
A0A6S4JMQ7_UndAsV
A0A6S4JMR1_UndAsV
A0A6S4JMS0_UndAsV
A0A6S4JRW8_UndAsV
A0A6S4JRX2_UndAsV
A0A6S4JRX7_UndAsV
A0A6S4JRY6_UndAsV
A0A6S4JS06_UndAsV
A0A7D3QH71_BovAsV
A0A7D4XMW5_HumAsV
A0A7D5B8E0_HumAsV
A0A7D5BJJ6_HumAsV
A0A7D5CB03_HumAsV
A0A7D7LG13_CanAsV
A0A7D7LIB9_CanAsV
A0A7G8JW35_RodAsV
A0A7G8PY92_RodAsV
A0A7G8PY95_RodAsV
A0A7G8PY98_RodAsV
A0A7H0ZVK0_PorAsV
A0A7H9SS78_RodAsV
A0A7L9VVH7_CanAsV
A0A7L9VVH8_CanAsV
A0A7L9VVH9_CanAsV
A0A7L9VVX2_CanAsV
A0A7L9VWW9_CanAsV
A0A7L9VWY2_CanAsV
A0A7L9VXA4_CanAsV
A0A7L9VXN9_CanAsV
A0A7L9VXP8_CanAsV
A0A7L9VXT1_CanAsV
A0A7L9VYD7_CanAsV
A0A7S9VL02_FelAsV
A0A7S9YWG3_FelAsV
A0A7T8EHX9_UndAsV
A0A889H5Q7_HumAsV
A0A889H5Y0_HumAsV
A0A889H613_HumAsV
A0A889H623_HumAsV
A0A889H710_HumAsV
A0A889H725_HumAsV
A0A889H762_HumAsV
A0A8A2ICK1_HumAsV
A0A8A2IE08_HumAsV
A0A8A2IER4_HumAsV
A0A8A2IES2_HumAsV
A0A8A2IES3_HumAsV
A0A8A2IEY8_HumAsV
A0A8F2FA71_PorAsV
A0A8G0VKT9_BovAsV
A0A8G1A364_BovAsV
A5HU58_HumAsV
A7LI94_HumAsV
A8QIF2_HumAsV
A8QIF3_HumAsV
B0LRA4_HumAsV
B0LRA6_HumAsV
B0LRA7_HumAsV
B0LRA8_HumAsV
B0LRA9_HumAsV
B6UYJ1_UndAsV
C0JPN4_UndAsV
C0KCT6_BatAsV
C0KCT8_BatAsV
C0KCU0_BatAsV
C0KCU2_BatAsV
C0KCU3_BatAsV
C0KCU4_BatAsV
C0KCU5_BatAsV
C0KCU6_BatAsV
C0KCU7_BatAsV
C0KCU8_BatAsV
C0LSH2_HumAsV
C0LSH5_HumAsV
C0LSH8_HumAsV
C0LSI1_HumAsV
C0MHS6_UndAsV
C0MHS8_UndAsV
C0MHS9_UndAsV
C0SW73_HumAsV
C5IDP4_CalAsV
C5IDQ0_BotAsV
C7BG48_UndAsV
C7EDR6_UndAsV
C8CIH6_HumAsV
C8CIH7_HumAsV
C8CIH8_HumAsV
C9EFD4_HumAsV
D0EHK3_UndAsV
D0U6L4_HMOAsV
D0U6L6_HMOAsV
D0UV45_HumAsV
D2XNF8_HumAsV
D5L0V1_HumAsV
D6N368_HumAsV
D6N369_HumAsV
D6N370_HumAsV
D7P3D4_UndAsV
D9I8E2_HumAsV
D9J0B2_HumAsV
D9MNM0_UndAsV
E3TB09_PorAsV
E3W5Q6_HumAsV
E5E7U0_MinAsV
E7CVF0_UndAsV
E7CVF2_UndAsV
E7CVF4_UndAsV
E7CVF6_UndAsV
F1D7Z4_BotAsV
F1D810_MinAsV
F6JTI6_DogAsV
F6JX89_UndAsV
F6KUF3_UndAsV
F6KUF5_UndAsV
F6LD23_BovAsV
F6LD26_BovAsV
F6LD29_BovAsV
F6LD32_BovAsV
F6LD35_BovAsV
G3F8B1_HumAsV
G4V2D4_PorAsV
G5D8W2_OviAsV
G8E3V4_PorAsV
G8E3W0_PorAsV
G8E3W3_PorAsV
G9F9P8_UndAsV
G9FRJ5_CanAsV
H1A948_HumAsV
H1A949_HumAsV
H1A950_HumAsV
H1A951_HumAsV
H1A952_HumAsV
H6VV47_HumAsV
H6WX91_UndAsV
H9BYK2_UndAsV
H9CW58_HumAsV
J7LPD5_HumAsV
J7LQ78_HumAsV
J9QAB0_RabAsV
K7T822_PorAsV
K7WC15_PorAsV
K9J9L9_HumAsV
M1FZ19_PorAsV
M1FZ24_PorAsV
Q14V06_HumAsV
Q14V07_HumAsV
Q14V08_HumAsV
Q14V09_HumAsV
Q14V10_HumAsV
Q14V11_HumAsV
Q14V12_HumAsV
Q14V13_HumAsV
Q14V14_HumAsV
Q14V15_HumAsV
Q14V16_HumAsV
Q14V17_HumAsV
Q14V18_HumAsV
Q14V19_HumAsV
Q14V20_HumAsV
Q14V21_HumAsV
Q14V22_HumAsV
Q14V23_HumAsV
Q14V24_HumAsV
Q197X3_HumAsV
Q2L9D3_HumAsV
Q3ZN02_HumAsV
Q3ZN05_HumAsV
Q4JM48_HumAsV
Q4TWH7_HumAsV
Q67723_HumAsV
Q67744_HumAsV
Q67815_HumAsV
Q67816_HumAsV
Q80KJ6_MinAsV
Q82446_HumAsV
Q82452_HumAsV
Q91C81_HumAsV
Q91C83_HumAsV
Q91C85_HumAsV
Q91C87_HumAsV
Q91C89_HumAsV
Q96818_HumAsV
Q995V6_HumAsV
Q9ICD1_HumAsV
Q9ICH9_HumAsV
Q9JG97_HumAsV
Q9JG98_HumAsV
Q9JG99_PorAsV
Q9JH52_HumAsV
Q9JH53_HumAsV
Q9JH54_HumAsV
Q9JH55_HumAsV
Q9JH56_HumAsV
Q9JH57_HumAsV
Q9JH58_HumAsV
Q9JH59_HumAsV
Q9JH65_OviAsV
Q9JH68_TurAsV
Q9Q3G5_TurAsV
Q9WFZ0_HumAsV
R9QL72_HumAsV
S6AKY5_UndAsV
S6AQX3_UndAsV
T2D361_HumAsV
T2D366_HumAsV
T2D391_HumAsV
T2D3T1_HumAsV
T2ET87_HumAsV
U3GWH1_FelAsV
U3RLC5_HumAsV
U5U2M1_UndAsV
U5XI14_FelAsV
U6BL13_HumAsV
U6BL21_HumAsV
U6BL24_HumAsV
U6BL28_HumAsV
U6BM03_HumAsV
U6BM08_HumAsV
U6BM12_HumAsV
U6BM17_HumAsV
U6BM18_HumAsV
U6BM23_HumAsV
U6BM26_HumAsV
U6BPI7_HumAsV
U6BPK1_HumAsV
U6BPZ8_HumAsV
U6BQ13_HumAsV
W5X1V8_PorAsV
A0A023PNA8_DucAsV
A0A023PNU1_DucAsV
A0A023PPB1_DucAsV
A0A060BCU5_WatAsV
A0A060BCV2_BovAsV
A0A060BCV8_BovAsV
A0A060BCW4_WatAsV
A0A060BG56_BovAsV
A0A060BG69_BovAsV
A0A060BG74_WatAsV
A0A060BGT1_BovAsV
A0A060BGU3_WatAsV
A0A060BLJ5_BovAsV
A0A060BLK3_BovAsV
A0A060BLL0_BovAsV
A0A060BLL6_WatAsV
A0A060BMA6_WatAsV
A0A060BMB2_BovAsV
A0A060BMC6_WatAsV
A0A060BMD2_WatAsV
A0A060ICN1_ChiAsV
A0A060IFZ2_ChiAsV
A0A060IFZ6_ChiAsV
A0A060IL35_ChiAsV
A0A060IM89_ChiAsV
A0A060IM93_ChiAsV
A0A068EXF0_DucAsV
A0A068LG67_HumAsV
A0A075DYX7_ChiAsV
A0A075DZD3_ChiAsV
A0A075DZX7_ChiAsV
A0A075M540_BovAsV
A0A075TMS9_PorAsV
A0A0A0VAZ9_HumAsV
A0A0A7DMJ4_DucAsV
A0A0C6DW95_PorAsV
A0A0C6E4L7_PorAsV
A0A0G4AKM9_UndAsV
A0A0H3V2W6_UndAsV
A0A0K0LBJ6_UndAsV
A0A0N9E1Q4_ChiAsV
A0A0S1W605_MegAsV
A0A0U2NZ19_BatAsV
A0A0U2ZLS4_TurAsV
A0A0U3ATM8_TurAsV
A0A0U3IH47_TurAsV
A0A0U3JNV2_TurAsV
A0A109NPT8_PorAsV
A0A192W0U5_UndAsV
A0A1B1LV89_BovAsV
A0A1B1LV90_BovAsV
A0A1B1LV92_BovAsV
A0A1B1LV97_BovAsV
A0A1B1LV98_BovAsV
A0A1B1LVA6_BovAsV
A0A1B1LVA9_BovAsV
A0A1B1LVB0_BovAsV
A0A1C9U5W0_PriAsV
A0A1C9UL98_TurAsV
A0A1C9ULA6_ChiAsV
A0A1D6Y6S1_WatAsV
A0A1D6Y6S4_WatAsV
A0A1I9ZKC6_UndAsV
A0A1L6KTJ4_ChiAsV
A0A1S5VZD5_HumAsV
A0A1S5VZD6_HumAsV
A0A1S5VZD7_HumAsV
A0A1S5VZD8_HumAsV
A0A1S5VZD9_HumAsV
A0A1S5VZE0_HumAsV
A0A1S5VZE1_HumAsV
A0A1S5VZE2_HumAsV
A0A1S5VZE3_HumAsV
A0A1S5VZF1_HumAsV
A0A1S7IVA7_PorAsV
A0A1S7IVB9_PorAsV
A0A1S7IVC6_PorAsV
A0A1S7IW73_PorAsV
A0A1W6JGR5_GooAsV
A0A1Y0AYJ8_HumAsV
A0A1Z2YAL6_MurAsV
A0A240FC36_ChiAsV
A0A240FC39_ChiAsV
A0A286RS67_HumAsV
A0A286RS86_HumAsV
A0A291NGK9_ChiAsV
A0A291NGM0_ChiAsV
A0A291NGM6_ChiAsV
A0A291NGN3_ChiAsV
A0A291NGN5_ChiAsV
A0A291NGN6_ChiAsV
A0A291NGN8_ChiAsV
A0A291NGN9_ChiAsV
A0A291NGP4_ChiAsV
A0A291NGP6_ChiAsV
A0A291NGP8_ChiAsV
A0A291NGQ1_ChiAsV
A0A291NGQ2_ChiAsV
A0A291NGQ4_ChiAsV
A0A291NGQ5_ChiAsV
A0A291NGR6_ChiAsV
A0A2L0E8B6_DucAsV
A0A2L1K509_RatAsV
A0A2L1K520_RatAsV
A0A2P1GMC3_DonAsV
A0A2P1GMD0_BeiAsV
A0A2P1GMD4_WenAsV
A0A2P1GME0_WenAsV
A0A2P1GME5_WenAsV
A0A2P1GME8_HuaAsV
A0A2P1GMF0_HaiAsV
A0A2P1GMF2_HaiAsV
A0A2P1GMF6_WuhAsV
A0A2P1GMG2_ZheAsV
A0A2P1GMG4_YanAsV
A0A2P1GMG5_ZheAsV
A0A2P1GMG6_WenAsV
A0A2P1GMH3_WenAsV
A0A2P1GMH5_WenAsV
A0A2P1GMI1_GuaAsV
A0A2P1GMI2_WenAsV
A0A2P1GMV0_WenAsV
A0A2P1GMW6_WenAsV
A0A2P1GMX8_FujAsV
A0A2P1GMY8_WenAsV
A0A2P1GMZ8_BeiAsV
A0A2P1GNA7_WuhAsV
A0A2P1GNB3_WenAsV
A0A2P1GNB8_BeiAsV
A0A2P1GNB9_GuaAsV
A0A2P1GNC8_DonAsV
A0A2P1GNC9_WenAsV
A0A2P1GND0_HaiAsV
A0A2P1GND4_BeiAsV
A0A2P1GND9_HaiAsV
A0A2P1GNE0_WenAsV
A0A2P1GNF2_HaiAsV
A0A2P1GNF3_NanAsV
A0A2P1GNF5_BeiAsV
A0A2P1GNG1_GuaAsV
A0A2P1GNG2_BeiAsV
A0A2P1GNG7_WenAsV
A0A2P1GNG9_HaiAsV
A0A2P1GNH1_YilAsV
A0A2P1GNH2_NanAsV
A0A2P1GNH4_ZheAsV
A0A2P1GNK7_WenAsV
A0A2P1GNM5_DonAsV
A0A2P1GNN1_ZheAsV
A0A2P1GNR6_GuaAsV
A0A2P1GNT1_WenAsV
A0A2P1GNU4_WenAsV
A0A2P1GNU8_WenAsV
A0A2P1GNW5_HaiAsV
A0A2P1GNX1_BeiAsV
A0A2R3P9I2_RheAsV
A0A2R4N9G7_MarAsV
A0A2R4N9H4_MarAsV
A0A2R4N9H7_MarAsV
A0A2R4N9I0_MarAsV
A0A2R4N9I4_MarAsV
A0A2R4N9I9_MarAsV
A0A2S0SYW3_MurAsV
A0A2S0SZ07_MurAsV
A0A2S1Q4V3_GooAsV
A0A2U7N8C8_BatAsV
A0A2U7NC74_BatAsV
A0A2U8JB31_ChiAsV
A0A2U8JB32_ChiAsV
A0A2U8JB34_ChiAsV
A0A2U8JB38_ChiAsV
A0A2U8JB46_ChiAsV
A0A2U8JB47_ChiAsV
A0A2U8JB79_ChiAsV
A0A2U8JB81_ChiAsV
A0A2U9QFJ8_GooAsV
A0A2U9QLB3_SicAsV
A0A2Y9CHM9_BatAsV
A0A2Z4EVQ4_BatAsV
A0A345F0W1_AviAsV
A0A345S7Y5_GooAsV
A0A346BLL5_ChiAsV
A0A346BLL8_ChiAsV
A0A346BLM4_ChiAsV
A0A385NIG4_HumAsV
A0A385NKR5_HumAsV
A0A386R1V0_GooAsV
A0A386R1Y2_GooAsV
A0A3G1NF40_GooAsV
A0A3R5SF05_HumAsV
A0A3R5SF21_HumAsV
A0A3R5SJ76_HumAsV
A0A3R5UNA0_HumAsV
A0A3R5W0H7_HumAsV
A0A3T0I8E2_UndAsV
A0A410FWV3_HumAsV
A0A411HB05_GooAsV
A0A481W7V9_TasAsV
A0A481W844_TasAsV
A0A482N8A3_MurAsV
A0A482N9T7_MurAsV
A0A4D6G3E8_HumAsV
A0A4D6G5W6_HumAsV
A0A4P8DXL0_PasAsV
A0A4P8DXL9_PasAsV
A0A4P8DY47_PasAsV
A0A4P8JD25_RudAsV
A0A4P8XUV8_GooAsV
A0A4V1DYS7_PasAsV
A0A513Q7T9_PorAsV
A0A513Q7X2_PorAsV
A0A513Q835_PorAsV
A0A513Q887_PorAsV
A0A513Q899_PorAsV
A0A516KBC3_CapAsV
A0A516KBC9_CapAsV
A0A516KBD7_CapAsV
A0A516KBD9_OviAsV
A0A516KBE4_OviAsV
A0A5B7LQT4_HumAsV
A0A5B8P4Z0_PorAsV
A0A5B8P597_PorAsV
A0A5B8P5A6_PorAsV
A0A5B8P5S9_PorAsV
A0A5B8P604_PorAsV
A0A5B8P6I9_PorAsV
A0A5B8P6V8_PorAsV
A0A5B8P701_PorAsV
A0A5B8P7A2_PorAsV
A0A5J6YEE1_MurAsV
A0A5J6YFK1_MurAsV
A0A5J6YFP0_MurAsV
A0A5J6YFP9_MurAsV
A0A5P9L9N4_ChiAsV
A0A5Q2WY03_GooAsV
A0A650DF87_GooAsV
A0A6B9KGG5_MurAsV
A0A6B9QQR3_UndAsV
A0A6C0N603_GooAsV
A0A6C0N9Z2_GooAsV
A0A6C0PPM4_GooAsV
A0A6C0PQI3_ChiAsV
A0A6C0PQZ5_ChiAsV
A0A6G6C535_GooAsV
A0A6G7KSF7_WhiAsV
A0A6G9KND7_ChiAsV
A0A6G9KNE3_ChiAsV
A0A6G9KQP3_ChiAsV
A0A6G9KR33_ChiAsV
A0A6H0Y788_GooAsV
A0A6H0Y7D3_GooAsV
A0A6H0Y7E6_GooAsV
A0A6H0Y7U8_GooAsV
A0A6H0Y8I8_GooAsV
A0A6M3RS17_ChiAsV
A0A6M3RUB3_ChiAsV
A0A6M3RVW4_ChiAsV
A0A6M3S330_ChiAsV
A0A6M3VX99_GreAsV
A0A6N0C0A3_GooAsV
A0A6N0C1G3_GooAsV
A0A6N0C2E3_GooAsV
A0A6N0C6A0_GooAsV
A0A6S4JGQ9_UndAsV
A0A6S4JGR4_UndAsV
A0A6S4JGR7_UndAsV
A0A6S4JGR9_UndAsV
A0A6S4JGS5_UndAsV
A0A6S4JGS9_UndAsV
A0A6S4JGX6_UndAsV
A0A6S4JGY2_UndAsV
A0A6S4JGY4_UndAsV
A0A6S4JHR7_UndAsV
A0A6S4JHS8_UndAsV
A0A6S4JHT0_UndAsV
A0A6S4JHZ7_UndAsV
A0A6S4JI04_UndAsV
A0A6S4JI06_UndAsV
A0A6S4JI96_UndAsV
A0A6S4JIA1_UndAsV
A0A6S4JIA2_UndAsV
A0A6S4JIB2_UndAsV
A0A6S4JIB3_UndAsV
A0A6S4JIG1_UndAsV
A0A6S4JIG4_UndAsV
A0A6S4JIH1_UndAsV
A0A6S4JJA0_UndAsV
A0A6S4JJA8_UndAsV
A0A6S4JJB0_UndAsV
A0A6S4JJI1_UndAsV
A0A6S4JJJ0_UndAsV
A0A6S4JJJ2_UndAsV
A0A6S4JKV9_UndAsV
A0A6S4JKW0_UndAsV
A0A6S4JKY1_UndAsV
A0A6S4JKY4_UndAsV
A0A6S4JL20_UndAsV
A0A6S4JL25_UndAsV
A0A6S4JL38_UndAsV
A0A6S4JL46_UndAsV
A0A6S4JL47_UndAsV
A0A6S4JL52_UndAsV
A0A6S4JL54_UndAsV
A0A6S4JL58_UndAsV
A0A6S4JLA4_UndAsV
A0A6S4JLB1_UndAsV
A0A6S4JLB9_UndAsV
A0A6S4JLF5_UndAsV
A0A6S4JLF7_UndAsV
A0A6S4JLG3_UndAsV
A0A6S4JM07_UndAsV
A0A6S4JM14_UndAsV
A0A6S4JMA4_UndAsV
A0A6S4JMB0_UndAsV
A0A6S4JMJ2_UndAsV
A0A6S4JMS2_UndAsV
A0A6S4JMT3_UndAsV
A0A6S4JRN9_UndAsV
A0A6S4JRQ4_UndAsV
A0A6S4JS80_UndAsV
A0A6S4JS87_UndAsV
A0A7G3KZT7_GooAsV
A0A7G3KZX7_GooAsV
A0A7G3L0M4_GooAsV
A0A7G3L2J2_GooAsV
A0A7G3L2J9_GooAsV
A0A7G3L4U7_GooAsV
A0A7G3L6I5_GooAsV
A0A7G4RMV3_GooAsV
A0A7G9ZE80_MurAsV
A0A7L5H9T5_WatAsV
A0A7M1I6S3_PorAsV
A0A7M1IK36_ChiAsV
A0A7M1PVM0_BatAsV
A0A7M3UR75_ChiAsV
A0A7M3UR87_ChiAsV
A0A7M3UR96_ChiAsV
A0A7M3UR99_ChiAsV
A0A7M3URA8_ChiAsV
A0A7M3URB1_ChiAsV
A0A7M3URB4_ChiAsV
A0A7S6HEJ5_GooAsV
A0A7S6HEJ9_GooAsV
A0A7S6HEK5_GooAsV
A0A7S6HEK8_GooAsV
A0A7S6HEL1_GooAsV
A0A7S6HEL4_GooAsV
A0A7S6HEM6_GooAsV
A0A7S6HEN6_GooAsV
A0A7S6KEC4_GooAsV
A0A7S6KTQ7_GooAsV
A0A7S6KTR1_GooAsV
A0A7S6KU11_GooAsV
A0A7S6KU16_GooAsV
A0A7S6KUG0_GooAsV
A0A7T1BY57_PigAsV
A0A7T1FR79_PigAsV
A0A7T4S072_PacAsV
A0A7T4S091_CheAsV
A0A7U0TEN7_ChiAsV
A0A7U0TEP0_ChiAsV
A0A866W0H6_MurAsV
A0A866W226_MurAsV
A0A866W2R1_MurAsV
A0A889H6X5_HumAsV
A0A890C9I5_GooAsV
A0A890C9K1_GooAsV
A0A890C9P8_GooAsV
A0A890C9R4_GooAsV
A0A890C9S1_GooAsV
A0A890C9S5_GooAsV
A0A890C9S9_GooAsV
A0A890CAP3_GooAsV
A0A890CBD0_GooAsV
A0A891XGW1_GooAsV
A0A891XJ95_GooAsV
A0A891XM36_GooAsV
A0A8A2ICL5_HumAsV
A0A8A2IDZ8_HumAsV
A0A8A2IE39_HumAsV
A0A8A5D843_BatAsV
A0A8A5GNF0_GooAsV
A0A8A5GS35_GooAsV
A0A8A6L923_ChiAsV
A0A8A8Q9L7_WatAsV
A0A8A8QQ95_WatAsV
A0A8E0KGJ4_MacAsV
A0A8E4XQY3_BatAsV
A0A8E7BWP5_BatAsV
A0A8E7EZN9_BatAsV
A0A8F3C748_HumAsV
A0A8F5PHG9_ChiAsV
A0A8F5PIP3_ChiAsV
A0A8F5PIP8_ChiAsV
A0A8F5PKD8_ChiAsV
A0A8F5PLD4_ChiAsV
A0A8F5PLF4_ChiAsV
A0A8F5PLL5_ChiAsV
A0A8F5PMR9_ChiAsV
A0A8F5PY69_GooAsV
A0A8F5SAB4_ChiAsV
A0A8F5SAC0_ChiAsV
A0A8F5SAP3_ChiAsV
A0A8F5SB94_ChiAsV
A0A8G1GJT9_CapAsV
A0A8G1GLB4_HumAsV
A0A8J9QX77_AviAsV
A0A8J9QZH5_AviAsV
A0A8J9QZH9_AviAsV
A0A8J9R9L2_AviAsV
A0A8J9RKM2_AviAsV
A0A8J9RKN1_AviAsV
A0A8J9W6V7_AviAsV
A2T0B6_TurAsV
A2T0B8_TurAsV
A2T0C0_TurAsV
A2T0C2_TurAsV
A2T0C4_TurAsV
A2T0C6_TurAsV
A2T0C8_TurAsV
A2T0D0_TurAsV
A2T0D2_TurAsV
A2T0D6_TurAsV
A2T0D8_TurAsV
A2T0E0_TurAsV
A2T0E4_TurAsV
A2T0E8_TurAsV
A2T0F2_TurAsV
A2T0F6_TurAsV
A2T0F8_TurAsV
A2T0G0_TurAsV
A2T0G4_TurAsV
A2T0G6_TurAsV
A2T0G8_TurAsV
A2T0H0_TurAsV
A2T0H2_TurAsV
A2T0H4_TurAsV
A2T0H8_TurAsV
A2T0I2_TurAsV
A2T0I4_TurAsV
A2T0I6_TurAsV
A2T0I8_TurAsV
A2T0J0_TurAsV
A2T0J2_TurAsV
B2XS70_TurAsV
B2XS73_TurAsV
B2XS79_TurAsV
B2XS82_TurAsV
B2XS85_TurAsV
B2XS88_TurAsV
B2XS91_TurAsV
B6DS22_PorAsV
B6DS23_PorAsV
B6DS24_PorAsV
B6DY56_TurAsV
C0JJJ8_UndAsV
C0JJJ9_UndAsV
C0JJK0_UndAsV
C0JJK1_UndAsV
C1KB93_TurAsV
C1KB94_TurAsV
C1KB95_TurAsV
C1KB96_TurAsV
C1KB97_TurAsV
C1KB98_TurAsV
C1KB99_TurAsV
C1KBA0_TurAsV
C1KBA1_TurAsV
C1KBA2_TurAsV
C1KBA3_TurAsV
C1KBA4_TurAsV
C1KBA5_TurAsV
C1KBA6_TurAsV
C1KBA7_TurAsV
C1KBA8_TurAsV
C1KBA9_TurAsV
C1KBB0_TurAsV
C1KBB1_TurAsV
C1KBB2_TurAsV
C1KBB3_TurAsV
C1KBB4_TurAsV
C1KBB5_TurAsV
C1KBB6_TurAsV
C1KBB7_TurAsV
C1KBB8_TurAsV
C1KBC0_TurAsV
C1KBC1_TurAsV
C1KBC2_TurAsV
C1KBC3_TurAsV
C1KBC4_TurAsV
C1KBC5_TurAsV
C1KBC6_TurAsV
C1KBC7_TurAsV
C7EWU4_TurAsV
C7EWU5_TurAsV
C7EWU6_TurAsV
C7EWU8_TurAsV
C7EWU9_TurAsV
C7EWV0_TurAsV
C7EWV1_TurAsV
C7EWV2_TurAsV
C7EWV3_TurAsV
C7EWV4_TurAsV
C7EWV5_TurAsV
C7EWV6_TurAsV
C7EWV7_TurAsV
C7EWV8_TurAsV
C7EWV9_TurAsV
C7EWW0_TurAsV
C7EWW2_TurAsV
C7EWW3_TurAsV
C7EWW4_TurAsV
C7EWW5_TurAsV
C7EWW6_TurAsV
C7EWW7_TurAsV
C7EWW8_TurAsV
C7EWW9_TurAsV
C7EWX0_TurAsV
C7EWX1_TurAsV
C7EWX2_TurAsV
C7EWX3_TurAsV
C7EZJ8_TurAsV
C7EZJ9_TurAsV
C7EZK1_TurAsV
C7EZK3_TurAsV
C7EZK4_TurAsV
C8C1K2_TurAsV
C8C1K3_TurAsV
C8C1K4_TurAsV
D8L632_DucAsV
D8L635_DucAsV
D8L638_DucAsV
D8L641_DucAsV
D9MNM3_UndAsV
D9MNM6_UndAsV
E3UK91_UndAsV
E3UK93_UndAsV
E9M3D5_TurAsV
E9M3D6_TurAsV
E9M3D7_TurAsV
E9M3D8_TurAsV
E9M3E0_TurAsV
E9M3E1_TurAsV
E9M3E2_TurAsV
E9M3E3_TurAsV
E9M3E4_ChiAsV
E9M3E5_ChiAsV
E9M3E6_ChiAsV
E9M3E7_ChiAsV
E9M3E8_ChiAsV
E9M3F0_ChiAsV
F5BY98_ChiAsV
F6IA14_FerAsV
F6IA16_FerAsV
F6IA18_FerAsV
F6IA20_WooAsV
F8RWY0_ChiAsV
G1C9J3_MouAsV
G1JYT7_CalAsV
G1JYU0_CalAsV
G1JYU3_CalAsV
G1JYU6_CalAsV
G1JYU9_CalAsV
G1JYV2_CalAsV
G1JYV5_CalAsV
G1JYV8_CalAsV
G1JYW1_CalAsV
G5CEW3_PorAsV
G8E3V7_PorAsV
G8E838_UndAsV
G8E839_UndAsV
H9B8P9_CanAsV
H9B8Q1_CanAsV
H9B8R4_CanAsV
H9B8R5_CanAsV
H9B8R7_CanAsV
H9B8R8_CanAsV
H9B8R9_CanAsV
H9B8S0_CanAsV
H9B8S3_CanAsV
H9B8S5_GuiAsV
H9NEV9_UndAsV
H9NEW1_UndAsV
H9NEW3_UndAsV
H9NEW5_UndAsV
H9NEW7_UndAsV
H9NEW9_UndAsV
H9NEX1_UndAsV
H9NEX5_UndAsV
H9NEX7_UndAsV
H9NEX9_UndAsV
H9NEY1_UndAsV
H9NEY3_UndAsV
H9NEY7_UndAsV
H9NEY9_UndAsV
H9NEZ0_UndAsV
H9NEZ1_UndAsV
I3PL98_MurAsV
I3W8P5_ChiAsV
I3W8P6_ChiAsV
I3W8P7_ChiAsV
I3W8P8_ChiAsV
I3W8P9_ChiAsV
I3W8Q0_ChiAsV
I3W8Q1_ChiAsV
I3W8Q2_ChiAsV
I3W8Q3_ChiAsV
I3W8Q4_ChiAsV
I3W8Q5_ChiAsV
I3W8Q6_ChiAsV
I3W8Q7_ChiAsV
I3W8Q8_ChiAsV
I3W8Q9_ChiAsV
I3W8R0_ChiAsV
I3W8R1_ChiAsV
I3W8R3_ChiAsV
I3W8R4_ChiAsV
I3W8R5_ChiAsV
I3W8R6_ChiAsV
I3W8R9_ChiAsV
I6PMJ8_ChiAsV
K0BXK4_MurAsV
K0BZ51_MurAsV
K0C109_MurAsV
K0C113_MurAsV
K4P1D9_UndAsV
K4P1L5_UndAsV
K4P3P2_UndAsV
K7WGM3_PorAsV
K7Z272_DucAsV
L0L7N1_ChiAsV
L0L7N5_ChiAsV
L0L7P1_ChiAsV
L0L8K6_ChiAsV
L0L8L1_ChiAsV
L0L8L4_ChiAsV
L0L9S7_ChiAsV
L0L9T0_ChiAsV
L0LBB3_ChiAsV
L0LBB8_ChiAsV
L0LBC4_ChiAsV
L0LBH3_ChiAsV
L0LBH7_ChiAsV
L0LBI1_ChiAsV
M1FZL4_PorAsV
N0A3J7_FoxAsV
Q1L582_TurAsV
Q1L583_TurAsV
Q1L584_TurAsV
Q1L585_TurAsV
Q1L586_TurAsV
Q1L587_TurAsV
Q1L588_TurAsV
Q1L589_TurAsV
Q1L590_TurAsV
Q1L591_TurAsV
Q1L592_TurAsV
Q1L593_TurAsV
Q1L594_TurAsV
Q1L596_TurAsV
Q1L597_TurAsV
Q1L599_TurAsV
Q1L5A0_TurAsV
Q1L5A1_TurAsV
Q5UAH3_TurAsV
Q5UAH4_TurAsV
Q67715_HumAsV
Q6VY34_TurAsV
Q8JUE4_HumAsV
Q8JUE5_HumAsV
Q8JUE6_HumAsV
Q8JUE7_HumAsV
Q8JUE8_HumAsV
Q8JUE9_HumAsV
Q910X9_HumAsV
Q910Y3_HumAsV
R4MSW9_MurAsV
S4V6Q0_BovAsV
S5DMU5_ChiAsV
S5DRH7_ChiAsV
S5DT84_ChiAsV
S5LNT7_CanAsV
S5LS00_CanAsV
S5LV49_CanAsV
S5MBS2_CanAsV
S6AVQ9_UndAsV

## Sheet: OrthReo Spike
Orthoreovirus Sigma 1 (Spike) Sequences
A0A023VZK6__MamOrthreV_S1
A0A097RN15__MamOrthreV_S1
A0A0D5XMM0__MamOrthreV_S1
A0A0D5XNH7__MamOrthreV_S1
A0A0E3GJ27__MamOrthreV_S1
A0A0F7DGU3_AvOrthreV_S1
A0A0F7H1V4__MamOrthreV_S1
A0A0F7H2W7__MamOrthreV_S1
A0A0F7J136_AvOrthreV_S1
A0A0F7J143_AvOrthreV_S1
A0A0F7J1D3_AvOrthreV_S1
A0A0G2YNN7_FshOrthreV_S1
A0A0K1L9R2__MamOrthreV_S1
A0A0N7IS52__MamOrthreV_S1
A0A0P0IQ63__MamOrthreV_S1
A0A0P0IQ73__MamOrthreV_S1
A0A0P0IQ83__MamOrthreV_S1
A0A0P0J303__MamOrthreV_S1
A0A0P0J310__MamOrthreV_S1
A0A0S2EGN6_FshOrthreV_S1
A0A0S2EGQ5_FshOrthreV_S1
A0A0S2EH50_FshOrthreV_S1
A0A0S2KSZ3__MamOrthreV_S1
A0A0S2KT06__MamOrthreV_S1
A0A0S2KT10__MamOrthreV_S1
A0A0S2KT12__MamOrthreV_S1
A0A0S2KT18__MamOrthreV_S1
A0A0S2KT19__MamOrthreV_S1
A0A0S2KT20__MamOrthreV_S1
A0A0S2KT23__MamOrthreV_S1
A0A0S2KT40__MamOrthreV_S1
A0A0S2KT41__MamOrthreV_S1
A0A0S2KT48__MamOrthreV_S1
A0A0S2KT56__MamOrthreV_S1
A0A0S2KT66__MamOrthreV_S1
A0A0S2KT73__MamOrthreV_S1
A0A0S2KT89__MamOrthreV_S1
A0A0S2KTK9__MamOrthreV_S1
A0A0S2KTM6__MamOrthreV_S1
A0A0S2KTN9__MamOrthreV_S1
A0A0S2KTQ5__MamOrthreV_S1
A0A0S2KTR9__MamOrthreV_S1
A0A0S2KTT5__MamOrthreV_S1
A0A0S2KTW8__MamOrthreV_S1
A0A0S2KU00__MamOrthreV_S1
A0A0S2KU16__MamOrthreV_S1
A0A0S2RRZ2__MamOrthreV_S1
A0A0S3CPL6__MamOrthreV_S1
A0A191W083__MamOrthreV_S1
A0A1B3B592__MamOrthreV_S1
A0A1E1GDA1_FshOrthreV_S1
A0A1L2TQP4__MamOrthreV_S1
A0A1W5T6A9__MamOrthreV_S1
A0A2H4U0E6__MamOrthreV_S1
A0A2R4KWA1_FshOrthreV_S1
A0A346DBZ1__MamOrthreV_S1
A0A346DC01__MamOrthreV_S1
A0A346M2T1__MamOrthreV_S1
A0A346M2U2__MamOrthreV_S1
A0A346M2V3__MamOrthreV_S1
A0A346M2W4__MamOrthreV_S1
A0A346M2X5__MamOrthreV_S1
A0A346M2Y6__MamOrthreV_S1
A0A3G3ISS1__MamOrthreV_S1
A0A411EVI2_FshOrthreV_S1
A0A451FMY5__MamOrthreV_S1
A0A481Y6B4__MamOrthreV_S1
A0A4P9D405_FshOrthreV_S1
A0A679C6I6__MamOrthreV_S1
A0A679C6L0__MamOrthreV_S1
A0A679C6M0__MamOrthreV_S1
A0A6B9HAK5__MamOrthreV_S1
A0A6B9R174__MamOrthreV_S1
A0A6B9R4K4__MamOrthreV_S1
A0A6M3W9T1__MamOrthreV_S1
A0A6M8PTP8__MamOrthreV_S1
A0A6M8QA83__MamOrthreV_S1
A0A7D0P8D8__MamOrthreV_S1
A0A7D0TA24__MamOrthreV_S1
A0A7D0TAC1__MamOrthreV_S1
A0A7D0TAT1__MamOrthreV_S1
A0A7D0TBE8__MamOrthreV_S1
A0A7D0TBW1__MamOrthreV_S1
A0A7D7KH75__MamOrthreV_S1
A0A7L5EP22_UnkOrthreV_S1
A0A7L9DIT4_FshOrthreV_S1
A0A7S9TRZ9__MamOrthreV_S1
A0A7T7DMA8__MamOrthreV_S1
A0A7T7DMB2__MamOrthreV_S1
A0A7T7DMB3__MamOrthreV_S1
A0A7T7DMD5__MamOrthreV_S1
A0A7T7IMN8__MamOrthreV_S1
A0A7T7IMR0__MamOrthreV_S1
A0A7T7IMV2__MamOrthreV_S1
A0A7U1BMP6__MamOrthreV_S1
A0A7U1BMP7__MamOrthreV_S1
A0A7U1GKA9__MamOrthreV_S1
A0A8A1G0J5__MamOrthreV_S1
A0A8D5Q8Y6__MamOrthreV_S1
A0A8D5TD53__MamOrthreV_S1
A0A8E7KMX9__MamOrthreV_S1
A0A8S0IG18_UnkOrthreV_S1
A6Y7R4_UnkOrthreV_S1
A6Y8N6__MamOrthreV_S1
A6Y8N8__MamOrthreV_S1
A7UE61__MamOrthreV_S1
A7UE62__MamOrthreV_S1
A7UE63__MamOrthreV_S1
A7UE64__MamOrthreV_S1
A7UE65__MamOrthreV_S1
B7SNI0_UnkOrthreV_S1
C9E876__MamOrthreV_S1
D1MLL2__MamOrthreV_S1
D3YN06__MamOrthreV_S1
E9M0F2__MamOrthreV_S1
F1ARN7__MamOrthreV_S1
F1D6A4__MamOrthreV_S1
G4XMU8__MamOrthreV_S1
G4XMV0__MamOrthreV_S1
G4XMV1__MamOrthreV_S1
G4XMV2__MamOrthreV_S1
G4XMV3__MamOrthreV_S1
G4XMV4__MamOrthreV_S1
G4XMV5__MamOrthreV_S1
G4XMV6__MamOrthreV_S1
G4XMV7__MamOrthreV_S1
G8EEN7_BatOrthreV_S1
H6UG24_AvOrthreV_S1
H6W0V8__MamOrthreV_S1
H6W0V9__MamOrthreV_S1
I1Z898__MamOrthreV_S1
I1Z899__MamOrthreV_S1
I1Z8A0__MamOrthreV_S1
I1Z8A4__MamOrthreV_S1
I1Z8A8__MamOrthreV_S1
I1Z8B0__MamOrthreV_S1
I6UX01__MamOrthreV_S1
J9QQQ9__MamOrthreV_S1
K4NW81__MamOrthreV_S1
M9T6D1__MamOrthreV_S1
O72459_AvOrthreV_S1
O72460_AvOrthreV_S1
O72461_UnkOrthreV_S1
O72462_UnkOrthreV_S1
Q06D40__MamOrthreV_S1
Q9E6F8_AvOrthreV_S1
R9RGR2_AvOrthreV_S1
S5LJC9_FshOrthreV_S1
S5M284_FshOrthreV_S1
S5M289_FshOrthreV_S1
S5M7E7_FshOrthreV_S1
T2F9J6__MamOrthreV_S1
U3GPY7__MamOrthreV_S1
U3GV48__MamOrthreV_S1
U6E8G0_FshOrthreV_S1
U6E8G5_FshOrthreV_S1
U6E8H3_FshOrthreV_S1
U6E8L2_FshOrthreV_S1
U6E8L8_FshOrthreV_S1

## Sheet: RotV Spike
Rotavirus Spike Protein Sequences
A2T3P5_RotV
A2T3T2_RotV
P11193_RotV
P12473_RotV
A0A023NBK9_RotV
A0A023NBL3_RotV
A0A023NBM9_RotV
A0A023NBQ0_RotV
A0A023NBQ7_RotV
A0A023T4J8_RotV
A0A024CCZ4_RotV
A0A024CD54_RotV
A0A024CD77_RotV
A0A024CD97_RotV
A0A024CDD7_RotV
A0A024CDE6_RotV
A0A024CDF4_RotV
A0A024CDG4_RotV
A0A024CDK7_RotV
A0A024CDL7_RotV
A0A024CDQ7_RotV
A0A024CDS6_RotV
A0A024CDW6_RotV
A0A024CDW7_RotV
A0A024CE29_RotV
A0A024CE34_RotV
A0A024CE51_RotV
A0A024CE75_RotV
A0A024CE92_RotV
A0A024CEC7_RotV
A0A024CED8_RotV
A0A024CEE6_RotV
A0A024CEF0_RotV
A0A024CEK2_RotV
A0A024CEN8_RotV
A0A024CEP9_RotV
A0A024CEU5_RotV
A0A024CEV7_RotV
A0A024CEW0_RotV
A0A024CEZ1_RotV
A0A024CF00_RotV
A0A024CF08_RotV
A0A024CF66_RotV
A0A024CF87_RotV
A0A024CF91_RotV
A0A024CFA0_RotV
A0A024CFA7_RotV
A0A024CFA9_RotV
A0A024CFD4_RotV
A0A024CFE2_RotV
A0A024CFG0_RotV
A0A024CFH3_RotV
A0A024CFJ5_RotV
A0A024CFJ6_RotV
A0A024CFL6_RotV
A0A024CFU3_RotV
A0A024CFX2_RotV
A0A024CFY3_RotV
A0A024CFZ4_RotV
A0A024CG17_RotV
A0A024CG36_RotV
A0A024CG44_RotV
A0A024CG53_RotV
A0A024CG87_RotV
A0A024CG88_RotV
A0A024CG94_RotV
A0A024CGB1_RotV
A0A024CGC6_RotV
A0A024CGE5_RotV
A0A024CGG9_RotV
A0A024CGH8_RotV
A0A024CGL7_RotV
A0A024CGN5_RotV
A0A024CGR8_RotV
A0A024CGW4_RotV
A0A024CGY2_RotV
A0A024CH28_RotV
A0A024CHD0_RotV
A0A024CHD5_RotV
A0A024CHJ3_RotV
A0A024CHR3_RotV
A0A024CI22_RotV
A0A024CI63_RotV
A0A024CIB3_RotV
A0A024CIG9_RotV
A0A024FBC6_RotV
A0A024FBS2_RotV
A0A024FCD3_RotV
A0A059P725_RotV
A0A059P729_RotV
A0A059P736_RotV
A0A059P737_RotV
A0A059P740_RotV
A0A059P743_RotV
A0A059P744_RotV
A0A059P748_RotV
A0A059P753_RotV
A0A059P755_RotV
A0A059P756_RotV
A0A059P760_RotV
A0A059P763_RotV
A0A059P766_RotV
A0A059P767_RotV
A0A059P769_RotV
A0A059P771_RotV
A0A059P774_RotV
A0A059P776_RotV
A0A059P778_RotV
A0A059P781_RotV
A0A059P7C1_RotV
A0A059P7C3_RotV
A0A059P7C5_RotV
A0A059P7C9_RotV
A0A059P7D2_RotV
A0A059P7D5_RotV
A0A059P7D7_RotV
A0A059P7E0_RotV
A0A059P7E3_RotV
A0A059P7E5_RotV
A0A059P7E7_RotV
A0A059P7F2_RotV
A0A059P7F9_RotV
A0A059P7G1_RotV
A0A059P7S3_RotV
A0A059P7S4_RotV
A0A059P7S5_RotV
A0A059P7S6_RotV
A0A059P7S8_RotV
A0A059P7T0_RotV
A0A059P7T2_RotV
A0A059P7T4_RotV
A0A059P7T6_RotV
A0A059P7T7_RotV
A0A059P7T9_RotV
A0A059P7U1_RotV
A0A059P841_RotV
A0A059P842_RotV
A0A059P843_RotV
A0A059P844_RotV
A0A059P845_RotV
A0A059P847_RotV
A0A059P849_RotV
A0A059P850_RotV
A0A059P851_RotV
A0A059P853_RotV
A0A059P854_RotV
A0A059P855_RotV
A0A059P856_RotV
A0A059PCL4_RotV
A0A059V7G3_RotV
A0A059V7L2_RotV
A0A059V808_RotV
A0A059V850_RotV
A0A059V869_RotV
A0A059V898_RotV
A0A059V8E9_RotV
A0A059VAB1_RotV
A0A059VAM0_RotV
A0A059VAR7_RotV
A0A059VB59_RotV
A0A059VB69_RotV
A0A059VBN9_RotV
A0A059VBR1_RotV
A0A059VBT8_RotV
A0A059VC04_RotV
A0A059VC11_RotV
A0A059VCU0_RotV
A0A059VCY6_RotV
A0A059VD41_RotV
A0A059VD55_RotV
A0A059VD67_RotV
A0A059VDQ6_RotV
A0A059VDS2_RotV
A0A059VE20_RotV
A0A059VEP8_RotV
A0A059VEV0_RotV
A0A059VEY1_RotV
A0A059VF78_RotV
A0A059VFE9_RotV
A0A059VFM4_RotV
A0A059VG77_RotV
A0A059VG81_RotV
A0A059VG99_RotV
A0A059VGE1_RotV
A0A059VGN6_RotV
A0A059VGV7_RotV
A0A059VGZ9_RotV
A0A059VHF1_RotV
A0A059VHH0_RotV
A0A059VHW6_RotV
A0A059VI39_RotV
A0A060IEP4_RotV
A0A060INA9_RotV
A0A060NED7_RotV
A0A068BDJ3_RotV
A0A068BHY5_RotV
A0A075FFS6_RotV
A0A075IXW9_RotV
A0A075IZI0_RotV
A0A075IZQ1_RotV
A0A075J149_RotV
A0A075J438_RotV
A0A077KA62_RotV
A0A077QTD5_RotV
A0A088MJM5_RotV
A0A088MWU0_RotV
A0A096XVH8_RotV
A0A097DCN3_RotV
A0A097DCP0_RotV
A0A097DCP6_RotV
A0A097DCR0_RotV
A0A097DCR4_RotV
A0A097GWF8_RotV
A0A0A0QDX5_RotV
A0A0A0R184_RotV
A0A0A0R4C5_RotV
A0A0A0R8S3_RotV
A0A0A7DZB7_RotV
A0A0A7E0M5_RotV
A0A0B4RYU1_RotV
A0A0B4RZ84_RotV
A0A0B4U1A1_RotV
A0A0B4U1B0_RotV
A0A0B4U1B6_RotV
A0A0B4U1T0_RotV
A0A0B4U1T9_RotV
A0A0B4U2M6_RotV
A0A0B4U2N1_RotV
A0A0B4U2P2_RotV
A0A0B4U2Y7_RotV
A0A0B4U2Z0_RotV
A0A0B4U2Z6_RotV
A0A0B4U301_RotV
A0A0B4U311_RotV
A0A0B4U333_RotV
A0A0B4U341_RotV
A0A0B4U345_RotV
A0A0B4U354_RotV
A0A0B5EG90_RotV
A0A0B5JDV3_RotV
A0A0B6VH68_RotV
A0A0B6VI04_RotV
A0A0B6VJ87_RotV
A0A0B6VKZ6_RotV
A0A0B6VL02_RotV
A0A0B6VLH6_RotV
A0A0B6VQR8_RotV
A0A0D4BM36_RotV
A0A0D5XR20_RotV
A0A0D5Z5K1_RotV
A0A0D5Z5Q3_RotV
A0A0D5Z5V7_RotV
A0A0D5Z5Y5_RotV
A0A0D5Z5Y8_RotV
A0A0D5Z609_RotV
A0A0D5Z6B0_RotV
A0A0D5Z6F0_RotV
A0A0D5Z6U8_RotV
A0A0D5Z730_RotV
A0A0D5Z7F4_RotV
A0A0D5Z7J1_RotV
A0A0D5Z7U2_RotV
A0A0D5Z7X9_RotV
A0A0D5Z810_RotV
A0A0D5Z812_RotV
A0A0D5Z858_RotV
A0A0D5Z8B1_RotV
A0A0D5Z8G1_RotV
A0A0D5Z8L1_RotV
A0A0D5Z8N8_RotV
A0A0D6CA35_RotV
A0A0D6CA83_RotV
A0A0D6CAA1_RotV
A0A0D6CAT4_RotV
A0A0D6CAY1_RotV
A0A0D6CBD8_RotV
A0A0D6CBI1_RotV
A0A0E3M110_RotV
A0A0F6N4G5_RotV
A0A0F6N4N2_RotV
A0A0F6N577_RotV
A0A0F6N584_RotV
A0A0F6Q7A0_RotV
A0A0F6Q7A3_RotV
A0A0F6Q7A6_RotV
A0A0F6Q7A9_RotV
A0A0F6Q7B3_RotV
A0A0F6Q7B6_RotV
A0A0F6Q8H1_RotV
A0A0F6Q8H9_RotV
A0A0F6Q8I1_RotV
A0A0F6Q8I5_RotV
A0A0F6Q8Y8_RotV
A0A0F6Q8Z2_RotV
A0A0F6Q901_RotV
A0A0F6QAD4_RotV
A0A0F6QAD9_RotV
A0A0F6QAE7_RotV
A0A0F6QAF1_RotV
A0A0F6QQJ3_RotV
A0A0F6T1F5_RotV
A0A0F6T1G5_RotV
A0A0F6T6Y4_RotV
A0A0F6Y992_RotV
A0A0F7RP80_RotV
A0A0G2ULY9_RotV
A0A0H3W835_RotV
A0A0H3W893_RotV
A0A0H3W8D6_RotV
A0A0H5B0M3_RotV
A0A0K0YD45_RotV
A0A0K2RVW3_RotV
A0A0K2RW00_RotV
A0A0K2RWF0_RotV
A0A0N7AGE3_RotV
A0A0N7AGE5_RotV
A0A0N7AGE9_RotV
A0A0N7AGF1_RotV
A0A0N7AGF2_RotV
A0A0N7AGF3_RotV
A0A0N7AGF7_RotV
A0A0N7AGF8_RotV
A0A0N7AGF9_RotV
A0A0N7AGG0_RotV
A0A0N7AMD9_RotV
A0A0N7AME7_RotV
A0A0N7AMF5_RotV
A0A0N7AMH5_RotV
A0A0N7AMJ2_RotV
A0A0N7AMJ6_RotV
A0A0N7AMK1_RotV
A0A0N7AMK3_RotV
A0A0N7AMK5_RotV
A0A0N7AMK6_RotV
A0A0N7AMK9_RotV
A0A0N7KB44_RotV
A0A0N7KVJ0_RotV
A0A0P0CSW7_RotV
A0A0P0UPR9_RotV
A0A0P0UQ45_RotV
A0A0P0YKD9_RotV
A0A0P0YKF8_RotV
A0A0P0YKG3_RotV
A0A0P0YKN4_RotV
A0A0P0YKN6_RotV
A0A0R7VJH0_RotV
A0A0R7VJR8_RotV
A0A0R7VJS4_RotV
A0A0R7VK37_RotV
A0A0S2XGW2_RotV
A0A0S2XGY3_RotV
A0A0S2XH06_RotV
A0A0S2XH12_RotV
A0A0S2XH40_RotV
A0A0S2XH50_RotV
A0A0S3CHN7_RotV
A0A0S3CHX8_RotV
A0A0S3CIM7_RotV
A0A0S3CIP2_RotV
A0A0S3CIV9_RotV
A0A0S3CIX0_RotV
A0A0S3CJ01_RotV
A0A0S3CJ11_RotV
A0A0S3CJ19_RotV
A0A0S3CJ52_RotV
A0A0S3CJ87_RotV
A0A0S3CJB2_RotV
A0A0S3CJU6_RotV
A0A0S3CK08_RotV
A0A0S3CKA4_RotV
A0A0S3CKA7_RotV
A0A0S3CKC3_RotV
A0A0S3CKF8_RotV
A0A0S3CKR1_RotV
A0A0S3CKR8_RotV
A0A0S3CKT9_RotV
A0A0S3CL21_RotV
A0A0S3CL80_RotV
A0A0S3CL84_RotV
A0A0S3CLF4_RotV
A0A0S3CLL0_RotV
A0A0S3CLQ0_RotV
A0A0S3CLR1_RotV
A0A0S3CLV1_RotV
A0A0S3CLV5_RotV
A0A0S3CLY2_RotV
A0A0S3CM58_RotV
A0A0S3CM99_RotV
A0A0S3CMA0_RotV
A0A0S3CMF1_RotV
A0A0S3CP41_RotV
A0A142I7Y0_RotV
A0A142K3F9_RotV
A0A146BQK2_RotV
A0A159CHP7_RotV
A0A166XCX1_RotV
A0A169Q8F6_RotV
A0A169Q8X0_RotV
A0A191TC58_RotV
A0A191XXI3_RotV
A0A191XXI7_RotV
A0A191XXJ0_RotV
A0A191XXJ3_RotV
A0A191XXJ4_RotV
A0A191XXJ5_RotV
A0A191XXJ8_RotV
A0A191Y2G5_RotV
A0A192GRE4_RotV
A0A1B1ESN9_RotV
A0A1B1FFH7_RotV
A0A1B1FFJ9_RotV
A0A1B1FHK0_RotV
A0A1B1FHK4_RotV
A0A1B1JCE1_RotV
A0A1B1LZ90_RotV
A0A1B1LZ95_RotV
A0A1B1LZA9_RotV
A0A1B1LZB6_RotV
A0A1B4XK01_RotV
A0A1B4XK08_RotV
A0A1B4XK17_RotV
A0A1B4XK40_RotV
A0A1B4XK51_RotV
A0A1B4XK56_RotV
A0A1B4Z4A5_RotV
A0A1C8YY08_RotV
A0A1C8YY24_RotV
A0A1C8YY31_RotV
A0A1C8YY59_RotV
A0A1C8YY84_RotV
A0A1C8YYA0_RotV
A0A1C8YYC0_RotV
A0A1C8YYD1_RotV
A0A1C8YYE6_RotV
A0A1C8YYG3_RotV
A0A1C8YYJ8_RotV
A0A1C8YYK3_RotV
A0A1C9KCZ1_RotV
A0A1C9ZND6_RotV
A0A1C9ZR17_RotV
A0A1D8MAJ6_RotV
A0A1D8QQE4_RotV
A0A1J1DKV6_RotV
A0A1L3KSA6_RotV
A0A1L3KSA7_RotV
A0A1L3KSB0_RotV
A0A1L6BXM2_RotV
A0A1L7BCN2_RotV
A0A1L7BCN6_RotV
A0A1L7BCP1_RotV
A0A1L7BCQ1_RotV
A0A1L7BCQ2_RotV
A0A1L7BCR1_RotV
A0A1P8W4W9_RotV
A0A1Q2TSK9_RotV
A0A1S5WJ26_RotV
A0A1S5WLF9_RotV
A0A1S6L787_RotV
A0A1S6L793_RotV
A0A1S7IVU2_RotV
A0A1S7IVV0_RotV
A0A1U9ICT5_RotV
A0A1V0FU06_RotV
A0A1V0FUK0_RotV
A0A1V0FUR9_RotV
A0A1W7GK74_RotV
A0A1W7HF47_RotV
A0A1W7HF57_RotV
A0A1W7HF79_RotV
A0A1W7HFJ2_RotV
A0A1W7HFL8_RotV
A0A1W7HFW6_RotV
A0A1W7HG85_RotV
A0A1W7HGA5_RotV
A0A1W7HGD8_RotV
A0A218MHJ5_RotV
A0A218MHS4_RotV
A0A218MIM0_RotV
A0A218MIM8_RotV
A0A220XIA0_RotV
A0A220XIA5_RotV
A0A220XIA7_RotV
A0A220XIB6_RotV
A0A220XIB8_RotV
A0A220XIB9_RotV
A0A220XIC5_RotV
A0A220XIQ1_RotV
A0A221IRI2_RotV
A0A221IRK9_RotV
A0A221IRM3_RotV
A0A221IRP4_RotV
A0A221IRQ4_RotV
A0A221IRR8_RotV
A0A221IRS3_RotV
A0A221IRT0_RotV
A0A221IRW0_RotV
A0A221IRW4_RotV
A0A221IRZ2_RotV
A0A221IS00_RotV
A0A221IS08_RotV
A0A221IS45_RotV
A0A221IS78_RotV
A0A223FRF8_RotV
A0A223FRU3_RotV
A0A223FSD8_RotV
A0A223FSG1_RotV
A0A250KBX6_RotV
A0A250KBZ9_RotV
A0A250KC22_RotV
A0A250KC65_RotV
A0A286LF03_RotV
A0A286LF05_RotV
A0A286LF07_RotV
A0A286LF09_RotV
A0A286LF10_RotV
A0A286LF11_RotV
A0A286LF12_RotV
A0A286LF13_RotV
A0A286LF14_RotV
A0A286LF16_RotV
A0A286LF17_RotV
A0A286LF20_RotV
A0A286LF21_RotV
A0A286LF22_RotV
A0A286LF23_RotV
A0A286LF24_RotV
A0A286LF25_RotV
A0A286LF26_RotV
A0A286LF27_RotV
A0A286LF28_RotV
A0A286LF29_RotV
A0A286LF31_RotV
A0A286LF32_RotV
A0A286LF35_RotV
A0A286LF36_RotV
A0A286LF38_RotV
A0A286LF39_RotV
A0A286LF40_RotV
A0A286LF41_RotV
A0A286LF42_RotV
A0A286LF43_RotV
A0A286LF44_RotV
A0A286LF45_RotV
A0A286LF46_RotV
A0A286LF47_RotV
A0A286LF48_RotV
A0A286LF49_RotV
A0A286LF50_RotV
A0A286LF51_RotV
A0A286QWX7_RotV
A0A286QWX8_RotV
A0A286QWY0_RotV
A0A286QWY2_RotV
A0A286QWY3_RotV
A0A286QWY4_RotV
A0A286QWY5_RotV
A0A286QWY6_RotV
A0A286QWY8_RotV
A0A286QWZ0_RotV
A0A286QWZ2_RotV
A0A286QWZ3_RotV
A0A286QWZ6_RotV
A0A286QWZ7_RotV
A0A286QWZ8_RotV
A0A286QWZ9_RotV
A0A286QX02_RotV
A0A286QX03_RotV
A0A286QX04_RotV
A0A286QX05_RotV
A0A286QX06_RotV
A0A286QX07_RotV
A0A286QX08_RotV
A0A286QX09_RotV
A0A286QX10_RotV
A0A286QX15_RotV
A0A286QX16_RotV
A0A286QX17_RotV
A0A286QX18_RotV
A0A286QX20_RotV
A0A286QX22_RotV
A0A286QX24_RotV
A0A286QX26_RotV
A0A286QX27_RotV
A0A286QX28_RotV
A0A286T2F8_RotV
A0A286T937_RotV
A0A286T949_RotV
A0A286T9I6_RotV
A0A286TA95_RotV
A0A286TAL1_RotV
A0A291PZR3_RotV
A0A291PZR5_RotV
A0A291RBN8_RotV
A0A291RBP0_RotV
A0A291S1T8_RotV
A0A2D0W0V9_RotV
A0A2D0W0W1_RotV
A0A2D0W0W4_RotV
A0A2D0WSS8_RotV
A0A2D0WST4_RotV
A0A2D1AP53_RotV
A0A2D1AU02_RotV
A0A2H4RMZ0_RotV
A0A2H4W7Y6_RotV
A0A2H4ZDA9_RotV
A0A2H4ZDB8_RotV
A0A2H4ZDC0_RotV
A0A2H4ZDC2_RotV
A0A2H4ZDC7_RotV
A0A2H4ZDC9_RotV
A0A2H4ZDD0_RotV
A0A2H4ZDD1_RotV
A0A2H4ZDD2_RotV
A0A2H4ZDD3_RotV
A0A2H4ZDD4_RotV
A0A2H4ZDD5_RotV
A0A2H4ZDD6_RotV
A0A2H4ZDD7_RotV
A0A2H4ZDD8_RotV
A0A2H4ZDD9_RotV
A0A2H4ZDE0_RotV
A0A2H4ZDE1_RotV
A0A2H4ZDE2_RotV
A0A2H4ZDE3_RotV
A0A2H4ZDE4_RotV
A0A2H4ZDE5_RotV
A0A2H4ZDE6_RotV
A0A2H4ZDE7_RotV
A0A2H4ZDE8_RotV
A0A2H4ZDF0_RotV
A0A2H4ZDF2_RotV
A0A2H4ZDF3_RotV
A0A2H4ZDF4_RotV
A0A2H4ZDF5_RotV
A0A2H4ZDF7_RotV
A0A2H4ZDF8_RotV
A0A2H4ZDF9_RotV
A0A2H4ZDG0_RotV
A0A2H4ZDG4_RotV
A0A2H4ZDG5_RotV
A0A2H4ZDG6_RotV
A0A2H4ZDG7_RotV
A0A2H4ZDG9_RotV
A0A2H4ZDH0_RotV
A0A2H4ZDH1_RotV
A0A2H4ZDH2_RotV
A0A2H4ZDH4_RotV
A0A2H4ZDH5_RotV
A0A2H4ZDH6_RotV
A0A2H4ZDH7_RotV
A0A2H4ZDI0_RotV
A0A2H4ZDI2_RotV
A0A2H4ZDI5_RotV
A0A2H4ZDI6_RotV
A0A2H4ZDI9_RotV
A0A2H4ZSW2_RotV
A0A2H4ZT13_RotV
A0A2K9R9X9_RotV
A0A2K9UWM8_RotV
A0A2K9UWN4_RotV
A0A2K9UWN5_RotV
A0A2K9UWN6_RotV
A0A2K9UWN7_RotV
A0A2K9UWN9_RotV
A0A2K9UWP1_RotV
A0A2K9UWP2_RotV
A0A2K9UWP3_RotV
A0A2K9UWP4_RotV
A0A2K9UWP7_RotV
A0A2K9UWP9_RotV
A0A2K9UWQ2_RotV
A0A2K9UWR3_RotV
A0A2K9UWR7_RotV
A0A2K9UWS2_RotV
A0A2K9UXF6_RotV
A0A2K9UXG4_RotV
A0A2R4AL39_RotV
A0A2R4PMJ7_RotV
A0A2R4PMJ8_RotV
A0A2R4PMJ9_RotV
A0A2R4PMK1_RotV
A0A2R4PMK2_RotV
A0A2R4PMK3_RotV
A0A2R4PMK4_RotV
A0A2U7MWY9_RotV
A0A2U8JDD5_RotV
A0A2Z4L5E3_RotV
A0A2Z4L5F4_RotV
A0A2Z4L5F5_RotV
A0A2Z4L5L4_RotV
A0A2Z4L5P1_RotV
A0A2Z4L5T4_RotV
A0A2Z4L5Z3_RotV
A0A2Z4XEC0_RotV
A0A2Z4XEG8_RotV
A0A2Z4XEK7_RotV
A0A2Z5SAC5_RotV
A0A2Z5SAV2_RotV
A0A2Z5SCV2_RotV
A0A2Z5SCW9_RotV
A0A2Z5SER3_RotV
A0A2Z5SFK0_RotV
A0A2Z5SG22_RotV
A0A2Z5SGQ9_RotV
A0A2Z5SKW5_RotV
A0A2Z5SPL0_RotV
A0A2Z5SQH5_RotV
A0A2Z5SQJ6_RotV
A0A2Z5SWB8_RotV
A0A2Z5U2S6_RotV
A0A2Z5XCW3_RotV
A0A2Z5XZY5_RotV
A0A2Z5XZY6_RotV
A0A2Z5XZZ2_RotV
A0A2Z5Y016_RotV
A0A2Z5Y034_RotV
A0A2Z6ATN9_RotV
A0A2Z6ATR3_RotV
A0A2Z6BBF6_RotV
A0A2Z6BBH9_RotV
A0A2Z6BBK8_RotV
A0A2Z6BBL5_RotV
A0A2Z6BBM2_RotV
A0A2Z6BBM8_RotV
A0A2Z6BBV4_RotV
A0A2Z6FBD9_RotV
A0A2Z6FJV6_RotV
A0A2Z6FKC5_RotV
A0A345B0K2_RotV
A0A345B0K3_RotV
A0A345B0K5_RotV
A0A345B0K6_RotV
A0A345B0K7_RotV
A0A345B0K8_RotV
A0A345B0K9_RotV
A0A345B0L0_RotV
A0A345B0L1_RotV
A0A345B0L5_RotV
A0A345B0L6_RotV
A0A345B0L8_RotV
A0A345B0M1_RotV
A0A345B0M2_RotV
A0A345B0M3_RotV
A0A345B0M7_RotV
A0A345B0M8_RotV
A0A345B0M9_RotV
A0A345B0N0_RotV
A0A345B0N1_RotV
A0A346RSY6_RotV
A0A346RTE3_RotV
A0A346RTF5_RotV
A0A346RTQ5_RotV
A0A348BSY2_RotV
A0A384SQT4_RotV
A0A384SQV1_RotV
A0A384SR26_RotV
A0A384SR30_RotV
A0A384SSH1_RotV
A0A384T394_RotV
A0A384T4A3_RotV
A0A384TEV9_RotV
A0A384TF74_RotV
A0A384TGY6_RotV
A0A384TJ13_RotV
A0A384TKX4_RotV
A0A384TLB6_RotV
A0A385LUU7_RotV
A0A385LUU8_RotV
A0A385LUV3_RotV
A0A385MK41_RotV
A0A386QWG9_RotV
A0A386QWM8_RotV
A0A3G1DNX4_RotV
A0A3G1DNZ7_RotV
A0A3G1DP04_RotV
A0A3G1DP05_RotV
A0A3G1DP22_RotV
A0A3G1DP24_RotV
A0A3G1DP27_RotV
A0A3G1DP36_RotV
A0A3G1DP45_RotV
A0A3G1DP46_RotV
A0A3G1DP48_RotV
A0A3G1DP59_RotV
A0A3G1DP64_RotV
A0A3G1DP66_RotV
A0A3G1DP70_RotV
A0A3G1DP74_RotV
A0A3G1DP83_RotV
A0A3G2WJM6_RotV
A0A3G2WJM7_RotV
A0A3G4YQA8_RotV
A0A3G4YQB1_RotV
A0A3Q8C0B6_RotV
A0A3Q9WPF8_RotV
A0A3Q9WSK8_RotV
A0A3T0YV95_RotV
A0A3T1AKE8_RotV
A0A411D3V4_RotV
A0A411D3V7_RotV
A0A411D3W7_RotV
A0A411D3X5_RotV
A0A411D3Z3_RotV
A0A411D3Z8_RotV
A0A411D408_RotV
A0A411D411_RotV
A0A411D417_RotV
A0A411D420_RotV
A0A411D429_RotV
A0A411D431_RotV
A0A411D433_RotV
A0A411D440_RotV
A0A411D441_RotV
A0A411D443_RotV
A0A411D446_RotV
A0A411D454_RotV
A0A411D468_RotV
A0A451FMZ4_RotV
A0A455K292_RotV
A0A455K296_RotV
A0A455K4B9_RotV
A0A455K4H8_RotV
A0A455K4L6_RotV
A0A455K573_RotV
A0A455K578_RotV
A0A455QKL9_RotV
A0A455QKQ0_RotV
A0A455QLG3_RotV
A0A455QLG4_RotV
A0A455QLH4_RotV
A0A455QLI9_RotV
A0A455QLJ9_RotV
A0A455QLK2_RotV
A0A455QLN7_RotV
A0A455QLP7_RotV
A0A455QLR1_RotV
A0A455QLR7_RotV
A0A455QM07_RotV
A0A455QM16_RotV
A0A455QM46_RotV
A0A455QM62_RotV
A0A455QM76_RotV
A0A455QMB6_RotV
A0A455QMD0_RotV
A0A455QMD2_RotV
A0A455QMD8_RotV
A0A455QMD9_RotV
A0A455QME7_RotV
A0A455QMF6_RotV
A0A455QMF9_RotV
A0A455QMI5_RotV
A0A455QMJ7_RotV
A0A455QMK1_RotV
A0A455QML2_RotV
A0A455QMM3_RotV
A0A455QMP1_RotV
A0A455QMU6_RotV
A0A455QMV3_RotV
A0A455QMZ8_RotV
A0A455QN08_RotV
A0A455QN17_RotV
A0A455QN27_RotV
A0A455QN62_RotV
A0A455QN64_RotV
A0A455QN87_RotV
A0A455QN95_RotV
A0A455QNA4_RotV
A0A455QNB3_RotV
A0A455QNB9_RotV
A0A455QNC1_RotV
A0A455QNE2_RotV
A0A455QNG5_RotV
A0A455QNH4_RotV
A0A455QNH7_RotV
A0A455QNI5_RotV
A0A455QNJ9_RotV
A0A455QNL7_RotV
A0A455QNN9_RotV
A0A455QNP4_RotV
A0A455QQ56_RotV
A0A455QQ64_RotV
A0A455QQ71_RotV
A0A455QQA1_RotV
A0A455R4G8_RotV
A0A455REN1_RotV
A0A455RKR5_RotV
A0A482LZG7_RotV
A0A4D6GHV1_RotV
A0A4D6NZA2_RotV
A0A4D6V0Q4_RotV
A0A4P2SJY0_RotV
A0A4P2SK94_RotV
A0A4P2SM21_RotV
A0A4P2UH77_RotV
A0A4P2UH84_RotV
A0A4P2UHA1_RotV
A0A4P2UHJ2_RotV
A0A4P2UHJ7_RotV
A0A4P2UHP6_RotV
A0A4P2UPG2_RotV
A0A4P2VFA5_RotV
A0A4P2VGH6_RotV
A0A4P2VIL9_RotV
A0A4P2VQF9_RotV
A0A4P2VQL3_RotV
A0A4P2VRP4_RotV
A0A4P2VSQ7_RotV
A0A4P2VSR6_RotV
A0A4P2VTQ8_RotV
A0A4P2VZ82_RotV
A0A4P2W0Z9_RotV
A0A4P2W3H0_RotV
A0A4P8DZI0_RotV
A0A4Y1U0X1_RotV
A0A4Y5F4T2_RotV
A0A4Y5F4U5_RotV
A0A4Y5F6M7_RotV
A0A4Y5F6N7_RotV
A0A509GLV6_RotV
A0A509GLV7_RotV
A0A509GLV8_RotV
A0A509GLV9_RotV
A0A509GLW0_RotV
A0A509GLW1_RotV
A0A509GLW2_RotV
A0A509GLW5_RotV
A0A509GLW7_RotV
A0A513U298_RotV
A0A514TPB6_RotV
A0A5B7Q620_RotV
A0A5B8PBS0_RotV
A0A5B8PCV7_RotV
A0A5C0PBN9_RotV
A0A5C0PDE0_RotV
A0A5E8CPX3_RotV
A0A5H2PFI7_RotV
A0A5H2PGE4_RotV
A0A5H2PJU5_RotV
A0A5J6BCS2_RotV
A0A5J6K9E3_RotV
A0A5J6KAS7_RotV
A0A5J6KBV4_RotV
A0A5J6KCL4_RotV
A0A5J6KFL9_RotV
A0A5J6NP83_RotV
A0A5J6NPE7_RotV
A0A5J6NPP0_RotV
A0A5P8TXM8_RotV
A0A5Q2V040_RotV
A0A5Q2V3W9_RotV
A0A5Q2V469_RotV
A0A5Q2V5I9_RotV
A0A5S9C010_RotV
A0A5S9C011_RotV
A0A5S9C014_RotV
A0A5S9C019_RotV
A0A5S9C088_RotV
A0A5S9C241_RotV
A0A5S9ERC8_RotV
A0A5S9ERK7_RotV
A0A5S9ESA9_RotV
A0A5S9HY87_RotV
A0A5S9HY94_RotV
A0A5S9HYA9_RotV
A0A5S9HYC4_RotV
A0A5S9HYL0_RotV
A0A5S9HYM7_RotV
A0A5S9HZ02_RotV
A0A6B9D5Q0_RotV
A0A6B9DC67_RotV
A0A6B9PBU2_RotV
A0A6B9PDE5_RotV
A0A6B9PJY7_RotV
A0A6B9RVE4_RotV
A0A6B9UY35_RotV
A0A6B9UYI3_RotV
A0A6B9UZZ8_RotV
A0A6C0MF10_RotV
A0A6C0T9L2_RotV
A0A6C0WYF8_RotV
A0A6F8PEU2_RotV
A0A6F8PF00_RotV
A0A6F8PF52_RotV
A0A6F8PFB1_RotV
A0A6G6XDI4_RotV
A0A6J4B4F5_RotV
A0A6J4B4I5_RotV
A0A6J4B4V2_RotV
A0A6J4B6P9_RotV
A0A6J4B8K1_RotV
A0A6J4BCG5_RotV
A0A6M2RGI8_RotV
A0A6M2RGJ2_RotV
A0A6M2RGK1_RotV
A0A6M2RGK3_RotV
A0A6M2RGM1_RotV
A0A6M2RH27_RotV
A0A6M3R794_RotV
A0A6M3R7Q0_RotV
A0A6M3RAL0_RotV
A0A6M6R982_RotV
A0A6M6R9Q9_RotV
A0A6M6R9R1_RotV
A0A6M6RA94_RotV
A0A6M6RC03_RotV
A0A6M6RHU2_RotV
A0A6M6RIX3_RotV
A0A6M6RP86_RotV
A0A6M8NU35_RotV
A0A6N3IT44_RotV
A0A6N3IT92_RotV
A0A6N3IW86_RotV
A0A6N3IW92_RotV
A0A6N3IW98_RotV
A0A6S4PVV2_RotV
A0A6S4Q234_RotV
A0A6S4Q2X2_RotV
A0A6S4Q3F4_RotV
A0A6S4Q8K9_RotV
A0A6S4Q918_RotV
A0A6S4QAL3_RotV
A0A6S4QC21_RotV
A0A7D3QL88_RotV
A0A7D3V379_RotV
A0A7D4XT77_RotV
A0A7D4Y9Z8_RotV
A0A7D5BT12_RotV
A0A7D5C879_RotV
A0A7D5C8D4_RotV
A0A7D6IQM6_RotV
A0A7G3WFW4_RotV
A0A7G3WFX5_RotV
A0A7G3WG08_RotV
A0A7G3WG19_RotV
A0A7G3WG52_RotV
A0A7G3WG63_RotV
A0A7G3WG85_RotV
A0A7G3WG96_RotV
A0A7G3WGA7_RotV
A0A7G3WGF1_RotV
A0A7G3WGJ4_RotV
A0A7G3WGM7_RotV
A0A7G3WGP9_RotV
A0A7G3WGR0_RotV
A0A7G3WGS1_RotV
A0A7G3WGV4_RotV
A0A7G3WGW5_RotV
A0A7G3WGX6_RotV
A0A7G7P0F5_RotV
A0A7G7P0G6_RotV
A0A7G7P0H7_RotV
A0A7G7P0I8_RotV
A0A7G7P0J9_RotV
A0A7G7P0L0_RotV
A0A7G7WMS7_RotV
A0A7G7XNV5_RotV
A0A7G7XP36_RotV
A0A7G7XP70_RotV
A0A7H0S6L0_RotV
A0A7I6N2B0_RotV
A0A7I6N3F4_RotV
A0A7I6N3X9_RotV
A0A7I6NCF3_RotV
A0A7I8AW92_RotV
A0A7I8AW94_RotV
A0A7I8AW95_RotV
A0A7I8AWA3_RotV
A0A7I8AWA8_RotV
A0A7I8CXJ9_RotV
A0A7M1VJB8_RotV
A0A7M1VLG8_RotV
A0A7R6VNL6_RotV
A0A7R6VNR6_RotV
A0A7R6VNW7_RotV
A0A7R6VNY2_RotV
A0A7R6VNZ4_RotV
A0A7R6VP01_RotV
A0A7R6VP45_RotV
A0A7R6VP66_RotV
A0A7R6VP88_RotV
A0A7R6VPD7_RotV
A0A7R6VPE1_RotV
A0A7R6VPE6_RotV
A0A7R6VPG0_RotV
A0A7R6VPI4_RotV
A0A7R6VPL0_RotV
A0A7R6VPL9_RotV
A0A7R6VPP7_RotV
A0A7R6VPS0_RotV
A0A7R6VPT4_RotV
A0A7R6VPY7_RotV
A0A7R6VPZ2_RotV
A0A7R6VPZ9_RotV
A0A7R6VQ08_RotV
A0A7R6VQ13_RotV
A0A7R6VQ25_RotV
A0A7R7A6C3_RotV
A0A7R7A6D4_RotV
A0A7R7A6I7_RotV
A0A7R7A6P9_RotV
A0A7R7A895_RotV
A0A7R7A8E2_RotV
A0A7R7D2P6_RotV
A0A7R7DX80_RotV
A0A7R7DX84_RotV
A0A7R7DX86_RotV
A0A7R7DX99_RotV
A0A7R7DXA4_RotV
A0A7R7DXA5_RotV
A0A7R7DXA6_RotV
A0A7R7DXB1_RotV
A0A7R7DXB4_RotV
A0A7R7DXB6_RotV
A0A7R7DXC6_RotV
A0A7R7DXH8_RotV
A0A7R7DXI8_RotV
A0A7R7DXP8_RotV
A0A7R7DXQ8_RotV
A0A7R7DXS0_RotV
A0A7R7DXT7_RotV
A0A7R7DY25_RotV
A0A7R7DY42_RotV
A0A7R7DYF4_RotV
A0A7R7DYF6_RotV
A0A7R7DYG3_RotV
A0A7R7DYG9_RotV
A0A7R7DYS0_RotV
A0A7R7DYV9_RotV
A0A7R7E052_RotV
A0A7R7GYT8_RotV
A0A7R7HLI6_RotV
A0A7R7I0N4_RotV
A0A7R7I0Q2_RotV
A0A7R7I0R2_RotV
A0A7R7I1A7_RotV
A0A7R7I1D3_RotV
A0A7R7I1D8_RotV
A0A7R7I1E7_RotV
A0A7R7I1G5_RotV
A0A7R7I1X2_RotV
A0A7R7I1Z9_RotV
A0A7R7JJZ3_RotV
A0A7R7JK46_RotV
A0A7R7JK54_RotV
A0A7S6NJ11_RotV
A0A7S6NJ83_RotV
A0A7S9VNT6_RotV
A0A7T1JQI0_RotV
A0A7T3CK26_RotV
A0A7T3F8P5_RotV
A0A7T3F9G0_RotV
A0A7T3FAC2_RotV
A0A7T7VNF6_RotV
A0A7T7VNF7_RotV
A0A7T7VNH3_RotV
A0A7T7VPX4_RotV
A0A7T7VQ11_RotV
A0A7T7VQ45_RotV
A0A7T8AB14_RotV
A0A7U3N9T6_RotV
A0A7U3N9Y9_RotV
A0A7U3NA24_RotV
A0A7U3PZG1_RotV
A0A7U3PZG2_RotV
A0A7U3Q0R0_RotV
A0A7U3RSL3_RotV
A0A858AVE4_RotV
A0A858AVE6_RotV
A0A858AVF3_RotV
A0A858AVG1_RotV
A0A858AVG2_RotV
A0A858AVG3_RotV
A0A858AVH2_RotV
A0A858AVH3_RotV
A0A858AVK1_RotV
A0A858AVL2_RotV
A0A858AVL7_RotV
A0A858AVL8_RotV
A0A858AVM0_RotV
A0A858AVM1_RotV
A0A858AVM6_RotV
A0A858AVN7_RotV
A0A858AVQ7_RotV
A0A858AVW8_RotV
A0A858AVX6_RotV
A0A858AVY3_RotV
A0A858AVZ2_RotV
A0A858AW01_RotV
A0A858AW04_RotV
A0A858AW05_RotV
A0A858AW15_RotV
A0A858AW30_RotV
A0A858AW40_RotV
A0A858AW48_RotV
A0A858AW69_RotV
A0A858AW88_RotV
A0A858AWD8_RotV
A0A858AWI3_RotV
A0A858AWJ0_RotV
A0A858AWK0_RotV
A0A858AWL1_RotV
A0A858AWR5_RotV
A0A858AWW5_RotV
A0A858AY64_RotV
A0A858AY85_RotV
A0A858AY94_RotV
A0A858AYC3_RotV
A0A858AYF6_RotV
A0A858AYG7_RotV
A0A891FUG5_RotV
A0A891FUP3_RotV
A0A891FUS2_RotV
A0A891FUT8_RotV
A0A891FUU9_RotV
A0A891FVC6_RotV
A0A891FVG3_RotV
A0A891FVQ1_RotV
A0A891FVU7_RotV
A0A891FVV8_RotV
A0A891FVZ8_RotV
A0A891FW87_RotV
A0A891FWC0_RotV
A0A891FWC9_RotV
A0A891FWJ4_RotV
A0A891FWK7_RotV
A0A891FWM6_RotV
A0A891FWV4_RotV
A0A891FXB7_RotV
A0A891FXF2_RotV
A0A891FXI7_RotV
A0A891FXY6_RotV
A0A891FY04_RotV
A0A891FYW2_RotV
A0A891FYZ8_RotV
A0A891FZ17_RotV
A0A894JK22_RotV
A0A894JKK5_RotV
A0A894JKL2_RotV
A0A894JLN4_RotV
A0A894JMI1_RotV
A0A894JQG2_RotV
A0A894JQR7_RotV
A0A894JSF9_RotV
A0A894JSQ0_RotV
A0A894JTL9_RotV
A0A899IG95_RotV
A0A899IGR3_RotV
A0A899IGT5_RotV
A0A8A1V9U3_RotV
A0A8A1VC58_RotV
A0A8A2HDH0_RotV
A0A8A5TMZ0_RotV
A0A8A5TPQ0_RotV
A0A8A6U6G1_RotV
A0A8A6U6I3_RotV
A0A8A6U6Y8_RotV
A0A8A6U739_RotV
A0A8A6U760_RotV
A0A8A6U787_RotV
A0A8A6UBA7_RotV
A0A8A6UBE3_RotV
A0A8B0MCI6_RotV
A0A8B0MCY5_RotV
A0A8D5NJZ0_RotV
A0A8D5SP31_RotV
A0A8D6B7V8_RotV
A0A8F8AIH1_RotV
A0A8F8AIJ2_RotV
A0A8F8AIX3_RotV
A0A8F8AIX7_RotV
A0A8F8AIZ2_RotV
A0A8F8AJ89_RotV
A0A8F8AJI0_RotV
A0A8F8AJM1_RotV
A0A8F8AJT1_RotV
A0A8F8AJW7_RotV
A0A8F8AJX8_RotV
A0A8F8AK24_RotV
A0A8F8AK52_RotV
A0A8F8AKA8_RotV
A0A8F8AKD1_RotV
A0A8F8AKH4_RotV
A0A8F8AKJ1_RotV
A0A8F8AKL7_RotV
A0A8F8AKM5_RotV
A0A8F8AKU2_RotV
A0A8F8AKW9_RotV
A0A8F8AKX1_RotV
A0A8F8AKX3_RotV
A0A8F8AKY3_RotV
A0A8F8AL13_RotV
A0A8F8AL21_RotV
A0A8F8ALC0_RotV
A0A8F8ALC3_RotV
A0A8F8ALC6_RotV
A0A8F8ALH1_RotV
A0A8F8ALI6_RotV
A0A8F8ALK6_RotV
A0A8F8ALN2_RotV
A0A8F8ALR3_RotV
A0A8F8ALR4_RotV
A0A8F8ALV2_RotV
A0A8F8ALV8_RotV
A0A8F8ALY8_RotV
A0A8F8AM20_RotV
A0A8F8AM33_RotV
A0A8F8AM62_RotV
A0A8F8AMA9_RotV
A0A8F8AMJ6_RotV
A0A8F8AMP6_RotV
A0A8F8AMR0_RotV
A0A8F8AMU1_RotV
A0A8F8AMU2_RotV
A0A8F8AMW1_RotV
A0A8F8AMY0_RotV
A0A8F8AN21_RotV
A0A8F8AN28_RotV
A0A8F8AN85_RotV
A0A8F8AND6_RotV
A0A8F8ANI9_RotV
A0A8F8ANM5_RotV
A0A8F8ANS8_RotV
A0A8F8ANV9_RotV
A0A8F8ANY1_RotV
A0A8F8AP13_RotV
A0A8F8AP68_RotV
A0A8F8APC0_RotV
A0A8F8APC3_RotV
A0A8F8APE3_RotV
A0A8F8APG6_RotV
A0A8F8APJ3_RotV
A0A8F8APL4_RotV
A0A8F8APR8_RotV
A0A8F8APU9_RotV
A0A8F8APW7_RotV
A0A8F8AQ38_RotV
A0A8F8AQ48_RotV
A0A8F8AQB5_RotV
A0A8F8AQE8_RotV
A0A8F8AQG6_RotV
A0A8F8AQK0_RotV
A0A8F8AQS3_RotV
A0A8F8AQU2_RotV
A0A8F8AR03_RotV
A0A8F8AR25_RotV
A0A8F8AR41_RotV
A0A8F8AR84_RotV
A0A8F8ARB9_RotV
A0A8F8ARP9_RotV
A0A8F8ARY4_RotV
A0A8F8AS44_RotV
A0A8F8ASM7_RotV
A0A8F8FGF7_RotV
A0A8F8FGK5_RotV
A0A8F8FGM6_RotV
A0A8F8FGT6_RotV
A0A8F8FH69_RotV
A0A8F8FHC5_RotV
A0A8F8FHE4_RotV
A0A8F8FHK1_RotV
A0A8F8FHK7_RotV
A0A8F8FHQ6_RotV
A0A8F8FHW1_RotV
A0A8F8FI07_RotV
A0A8F8FI20_RotV
A0A8F8FI48_RotV
A0A8F8FI70_RotV
A0A8F8FI72_RotV
A0A8F8FIC6_RotV
A0A8F8FID5_RotV
A0A8F8FIG4_RotV
A0A8F8FIH5_RotV
A0A8F8FIJ5_RotV
A0A8F8FIL1_RotV
A0A8F8FIM3_RotV
A0A8F8FIN2_RotV
A0A8F8FIV4_RotV
A0A8F8FIW4_RotV
A0A8F8FIX5_RotV
A0A8F8FJ26_RotV
A0A8F8FJ86_RotV
A0A8F8FJB5_RotV
A0A8F8FJJ7_RotV
A0A8F8FJN3_RotV
A0A8F8FJR1_RotV
A0A8F8FJR6_RotV
A0A8F8FJS4_RotV
A0A8F8FJU8_RotV
A0A8F8FJW8_RotV
A0A8F8FJZ7_RotV
A0A8F8FK35_RotV
A0A8F8FK98_RotV
A0A8F8FKC1_RotV
A0A8F8FKC2_RotV
A0A8F8FKH3_RotV
A0A8F8FKM6_RotV
A0A8F8FKR6_RotV
A0A8G1GM96_RotV
A0A8G1GMI3_RotV
A0SXM6_RotV
A0SXM7_RotV
A0SXM9_RotV
A2SUF3_RotV
A2SUF4_RotV
A2T280_RotV
A2T2X3_RotV
A2T3M1_RotV
A3DSF3_RotV
A3DSG4_RotV
A3DSH5_RotV
A3DSI6_RotV
A3DSJ7_RotV
A3E0W8_RotV
A3E0X4_RotV
A4ZD90_RotV
A7VJF0_RotV
A7VJF2_RotV
A7VJG0_RotV
A7VJG1_RotV
A7VJG5_RotV
A7YCM0_RotV
B2BM78_RotV
B2BM89_RotV
B2BMA0_RotV
B2BMB1_RotV
B2BMC2_RotV
B2BMD3_RotV
B2BME4_RotV
B2ZPM6_RotV
B2ZPM7_RotV
B2ZPM8_RotV
B2ZPM9_RotV
B2ZPN0_RotV
B2ZPN1_RotV
B3SRR1_RotV
B3SRR9_RotV
B3SRT5_RotV
B3SRV9_RotV
B3SRX5_RotV
B3SV79_RotV
B3VSM1_RotV
B5AU02_RotV
B6RGK2_RotV
B6SAH7_RotV
B6SAI8_RotV
B6SAJ9_RotV
B6SAL0_RotV
B6SAM1_RotV
B6SAN2_RotV
B6SAP3_RotV
B7SY51_RotV
B7SY52_RotV
B7SY53_RotV
B7SY55_RotV
B7SY56_RotV
B7SY57_RotV
B7SY58_RotV
B7SY59_RotV
B7SY60_RotV
B7SY62_RotV
B7SY63_RotV
B7SY64_RotV
B7SY65_RotV
B7SY66_RotV
B7SY67_RotV
B7SY68_RotV
B7U5H0_RotV
B7U5H5_RotV
B8QTJ0_RotV
B8XQW5_RotV
B8Y8B2_RotV
C0IR62_RotV
C0J9X0_RotV
C0JLT3_RotV
C0JLU4_RotV
C0JLV5_RotV
C3RX20_RotV
C4PBK8_RotV
C5IAV2_RotV
C6L883_RotV
C7BF48_RotV
C7SAQ2_RotV
C7SAQ5_RotV
C7SB34_RotV
C7SB35_RotV
C7SYE2_RotV
C7SYF5_RotV
C9DIL7_RotV
C9DQ46_RotV
C9E351_RotV
C9E352_RotV
C9E362_RotV
C9K7S5_RotV
C9K7S7_RotV
D0QB76_RotV
D0QBA0_RotV
D1GFZ7_RotV
D1GG09_RotV
D1GG21_RotV
D1GG33_RotV
D1GG45_RotV
D1GG69_RotV
D1GG81_RotV
D1GG93_RotV
D1GGA5_RotV
D1GGB7_RotV
D1GGC9_RotV
D1GGF2_RotV
D1GGG4_RotV
D1GGH6_RotV
D1GGR0_RotV
D1GGX0_RotV
D1GH18_RotV
D1GH30_RotV
D1GH42_RotV
D1GH66_RotV
D1GHA2_RotV
D1GHC6_RotV
D1GHG2_RotV
D1GHL0_RotV
D1GHQ8_RotV
D1L618_RotV
D2D990_RotV
D2K6F4_RotV
D3G8E6_RotV
D3HU58_RotV
D3JIQ7_RotV
D3JTV1_RotV
D3JTV2_RotV
D3JV53_RotV
D3JV57_RotV
D5GU53_RotV
D5J9W6_RotV
D5LG73_RotV
D7F7M7_RotV
D7NN52_RotV
D7NN54_RotV
D7NN55_RotV
D7P2W3_RotV
D7P2W4_RotV
D7P2W5_RotV
D7UTD3_RotV
D9D7L5_RotV
D9MWZ4_RotV
D9N4D7_RotV
D9N4D9_RotV
D9N4E1_RotV
D9N4J7_RotV
D9N4J9_RotV
D9N4K1_RotV
D9N4K3_RotV
E2EA93_RotV
E2EAA4_RotV
E2EAB5_RotV
E2J2C6_RotV
E2J2D8_RotV
E2J2F0_RotV
E2J2H4_RotV
E2J2L0_RotV
E2J2N4_RotV
E2J2P6_RotV
E2J2Q8_RotV
E2J2Y0_RotV
E2J2Z2_RotV
E2J304_RotV
E2J316_RotV
E2J328_RotV
E2J340_RotV
E2J352_RotV
E2J364_RotV
E2J376_RotV
E2J388_RotV
E2J3C4_RotV
E2J5T8_RotV
E2J5T9_RotV
E2J5U0_RotV
E3TPW5_RotV
E3TPW6_RotV
E3W3Z5_RotV
E3W410_RotV
E3W418_RotV
E3W431_RotV
E3W460_RotV
E3W471_RotV
E3W482_RotV
E3W4A3_RotV
E3W4C8_RotV
E3W4D9_RotV
E3W4H7_RotV
E3W4J2_RotV
E3W4K0_RotV
E3W4N7_RotV
E3W4P8_RotV
E3W4Q8_RotV
E3W4S4_RotV
E3W4T5_RotV
E3W4U8_RotV
E3W4W0_RotV
E3W4X2_RotV
E3W4Y2_RotV
E3W4Z4_RotV
E3W519_RotV
E3W534_RotV
E3W543_RotV
E3W556_RotV
E3W567_RotV
E3W582_RotV
E3W594_RotV
E3W5A3_RotV
E3W5D8_RotV
E3W5E8_RotV
E5FXH9_RotV
E5L0C9_RotV
E7CUG1_RotV
E7E003_RotV
E7E005_RotV
E7E006_RotV
E7E007_RotV
E9L0E5_RotV
E9L0E6_RotV
E9NWL6_RotV
E9NWL7_RotV
F5C471_RotV
F5C495_RotV
F5C4D1_RotV
F5C4E3_RotV
F5C4F4_RotV
F5C4K2_RotV
F5C4L5_RotV
F5C4T9_RotV
F5C4U9_RotV
F5C4Y5_RotV
F5C4Z7_RotV
F5C534_RotV
F5C545_RotV
F5C568_RotV
F5C581_RotV
F5C5A3_RotV
F5C5B7_RotV
F5C5E1_RotV
F5C5F3_RotV
F5C5I9_RotV
F5C5M6_RotV
F5C5P7_RotV
F5C5S1_RotV
F5C5V9_RotV
F5C618_RotV
F5C654_RotV
F5C695_RotV
F5C6E0_RotV
F5C6F0_RotV
F5C6H3_RotV
F5C6I6_RotV
F5C6M2_RotV
F5C6N3_RotV
F5C6P5_RotV
F5C6S0_RotV
F5C6T1_RotV
F5C6U4_RotV
F5C6V7_RotV
F5C6Z2_RotV
F5C716_RotV
F5C764_RotV
F5C775_RotV
F5C787_RotV
F5CRF1_RotV
F5CRG3_RotV
F5CRH2_RotV
F5CRJ2_RotV
F5CRL0_RotV
F6KPJ1_RotV
F6KPJ3_RotV
F6KVT6_RotV
F6LP33_RotV
F6LP44_RotV
F6LR24_RotV
F8R1E9_RotV
F8R1F0_RotV
F8R1F1_RotV
F8R1F2_RotV
F8SPW7_RotV
F8SPX8_RotV
F8SPY9_RotV
F8U661_RotV
F8U672_RotV
F8U683_RotV
G0YVX7_RotV
G0YZH8_RotV
G0YZJ0_RotV
G0YZK2_RotV
G1CDA1_RotV
G1CDB3_RotV
G1CDC5_RotV
G1CDD7_RotV
G1FVL8_RotV
G1FVQ2_RotV
G1FVW3_RotV
G1FVX5_RotV
G1FVY7_RotV
G1FW12_RotV
G1FW22_RotV
G1FW37_RotV
G1FW49_RotV
G1FW59_RotV
G1FW69_RotV
G1FW84_RotV
G1FW96_RotV
G1FWA8_RotV
G1FWC2_RotV
G1FWD0_RotV
G1FWE5_RotV
G3FZG9_RotV
G3FZI0_RotV
G4WMH6_RotV
G4WMJ8_RotV
G4WMK9_RotV
G8FNJ8_RotV
G8FNK0_RotV
G8FNK1_RotV
G9DAP4_RotV
G9DAP8_RotV
G9JLV8_RotV
G9L888_RotV
H2E8G1_RotV
H2E8G3_RotV
H2E8G5_RotV
H2E8G9_RotV
H2E8H1_RotV
H2E8H5_RotV
H2E8H7_RotV
H2E8H9_RotV
H2E8I1_RotV
H2E8I5_RotV
H2E8I7_RotV
H2E8I9_RotV
H2E8J1_RotV
H2E8J3_RotV
H2E8J5_RotV
H2E8J9_RotV
H2E8K3_RotV
H2EHU6_RotV
H2EHU7_RotV
H2FJ29_RotV
H6B4C4_RotV
H6B4D5_RotV
H6TER7_RotV
H6TER8_RotV
H6V530_RotV
H6VLI8_RotV
H6VLJ9_RotV
H6VV34_RotV
H9A0J6_RotV
H9A0J7_RotV
H9C7T2_RotV
H9C7T7_RotV
H9C7U0_RotV
H9C7U2_RotV
H9LJB6_RotV
H9LJD1_RotV
H9N0Y5_RotV
H9N186_RotV
H9N197_RotV
H9N8J2_RotV
H9N8K0_RotV
H9N8K3_RotV
H9N8K6_RotV
H9XU88_RotV
H9XU89_RotV
H9XU92_RotV
H9ZIN3_RotV
I1YZK3_RotV
I2CMP6_RotV
I2CMR6_RotV
I2CMS2_RotV
I2CMW2_RotV
I2CN11_RotV
I2CN22_RotV
I2CN46_RotV
I2CN70_RotV
I2CN81_RotV
I2CN94_RotV
I2CNA6_RotV
I2CNB8_RotV
I2CND0_RotV
I2CNE4_RotV
I2CNF4_RotV
I2CNH6_RotV
I2CNK1_RotV
I2FFS6_RotV
I3QDB2_RotV
I3RQ04_RotV
I3RQ06_RotV
I3RQ08_RotV
I3RQ16_RotV
I3RQ17_RotV
I7AZK2_RotV
I7B8M6_RotV
J7FK73_RotV
J7FK82_RotV
J7FL35_RotV
J7FMG9_RotV
J7HY65_RotV
J7I1M7_RotV
J7I1W4_RotV
J7LJN0_RotV
J9QGM9_RotV
J9QGN1_RotV
J9QGN3_RotV
J9QGN4_RotV
J9QGN6_RotV
J9QKT2_RotV
J9QKU0_RotV
J9QKU3

## Sheet: TorV Spike
Torovirus Spike Sequences
O90304_BovTorV
P23052_EquTorV
A0A097P9K3_PorTorV
A0A0U4MWV7_BovTorV
A0A0U5B0A6_BovTorV
A0A1X9H825_GoaTorV
A0A239QQX7_PorTorV
A0A3G1RFS9_EquTorV
A0A3G4S8L5_BovTorV
A0A3G4S8T0_BovTorV
A0A481ZGV7_PorTorV
A0A679CAN2_PorTorV
A0A6M5CHT3_BovTorV
A0A7D5UKR1_BovTorV
A0A7D5UKR8_BovTorV
A0A7D5UKT2_BovTorV
A0A7D5UKT3_BovTorV
A0A7D5UKW5_BovTorV
A0A7D5UKY8_BovTorV
A0A7D5UKY9_BovTorV
A0A7D5UL74_BovTorV
A7BI35_BovTorV
D4QEZ2_BovTorV
D4QEZ3_BovTorV
D4QEZ4_BovTorV
D4QEZ5_BovTorV
D4QEZ6_BovTorV
D7PC11_PorTorV
G3XFW9_BovTorV
J7M2D9_BovTorV
J7MB17_BovTorV
Q70KN4_BovTorV
Q70KN5_PorTorV
U5IJ97_PorTorV
